# Supplementary material for: Utility of red‐light ultrafast optogenetic stimulation of the auditory pathway
Source: EMBO Mol Med. 2021 May 7;13(6):e13391. doi: 10.15252/emmm.202013391 (PMC8185542; doi:10.15252/emmm.202013391)
Supplement: Supplementary file 3 — Source Data for Figure 1 [file EMMM-13-e13391-s005.xlsx]

## Sheet: Panel_B
f-Chrimson																					vf-Chrimson																		vf-Chrimson-ESTS
Mouse 23 _cell1				Mouse 23 _cell2				Mouse 23 _cell3				Mouse 23 _cell4				Mouse 23 _cell5					GFP (Green)										Parvalbumin (Magenta)								GFP (Green)										Parvalbumin (Magenta)
X	PV	GFP		X	PV	GFP		X	PV	GFP		X	PV	GFP		X	PV	GFP			AVG_20181205_Mo653526_S3LR_49PHPBhSYNvfChrimsonEYFP_L1A1_Slice7_LPA_																		AVG_20181214_Mo653550_S3LR_66PHPeBhSYNvfChrimsonESTSeYFP_L3A1_Slice9_LPA_RoiDataSet
0	1224.87	524.144		0	902.073	537.157		0	842.954	516.9		0	3319.19	4614.61		0	829.466	518.349			X0	Y0	Y1	Y2	Y3	Y4					X0	Y0	Y1	Y2	Y3	Y4			X0	Y0	Y1	Y2	Y3	Y4					X0
0.37879	1918.81	637.222		0.37879	893.979	633.041		0.37879	879.732	587.857		0.37879	3476.36	4625.28		0.37879	1288.56	556.666			0	818.706	922.467	1457.02	614.389	751.195					0	1844.13	1536.94	4454.13	914.93	2620.8			0	798.588	2060.3	3377.63	1897.56	1037.44					0
0.75758	2117.05	574.606		0.75758	831.585	570.927		0.75758	770.856	523.384		0.75758	3259.41	3796.65		0.75758	1446.32	705.392			0.37879	867.753	1252.69	1498.68	585.364	908.527					0.37879	1893.33	1582.41	4004.53	720.975	2783.42			0.37879	835.875	2634.46	2652.52	1981.02	981.504					0.37879
1.13636	2304.16	684.916		1.13636	910.471	580.391		1.13636	912.108	501.044		1.13636	3786.64	3288.54		1.13636	1747.81	838.844			0.75758	793.812	1243.54	1165.94	642.121	1110.41					0.75758	1682.28	1824.91	3702.16	809.209	2941.7			0.75758	773.634	3243.12	2630.76	1806.78	1011.42					0.75758
1.51515	2754.16	661.984		1.51515	912.689	602.775		1.51515	1009.62	560.975		1.51515	4939.59	2101.47		1.51515	2095.47	1142.6			1.13636	721.232	915.769	1021.44	676.668	1330.58					1.13636	1738.57	1800.23	3614.24	756.876	3346.88			1.13636	830.786	3045.47	2218.66	1568.55	955.284					1.13636
1.89394	2164.11	601.922		1.89394	976.636	596.738		1.89394	1000.99	549.669		1.89394	5940.98	1307.03		1.89394	2237.43	1798.77			1.51515	813.099	864.548	988.687	693.679	1554.54					1.51515	1522.12	1772.97	3458.7	995.669	3457.42			1.51515	785.497	3123.67	2050.43	1533.47	1074.49					1.51515
2.27273	2222.71	612.976		2.27273	1098.34	864.342		2.27273	1060.9	600.622		2.27273	6270.76	905.145		2.27273	3205.92	2445.38			1.89394	747.876	809.129	847.341	903.189	1246.31					1.89394	1400.78	1741.18	3288.65	1347.28	3905.3			1.89394	808.083	3261.29	1963.35	1424.33	1110.56					1.89394
2.65152	3161.27	649.772		2.65152	2277.78	1533.24		2.65152	1029.92	598.362		2.65152	6238.81	733.775		2.65152	3550.76	2742.84			2.27273	769.067	787.672	740.299	855.143	1020.94					2.27273	1375.42	1729.64	3040.1	1562.07	4532.35			2.27273	825.286	2086.11	2056.08	1301.31	1024.33					2.27273
3.0303	3476.33	655.157		3.0303	3856.93	2990.17		3.0303	1405.31	506.879		3.0303	6053.67	1063.11		3.0303	3043.1	2399.77			2.65152	811.96	821.081	758.747	939.923	902.375					2.65152	1579.85	1822.79	2870.67	2372.38	4343.1			2.65152	811.576	1146.14	2013.4	1265.49	945.324					2.65152
3.40909	3201.5	712.397		3.40909	5635.07	5120.22		3.40909	2309.43	709.682		3.40909	6405.71	1032.34		3.40909	2381.16	2787.19			3.0303	857.407	814.373	821.573	1227.53	833.825					3.0303	1884.13	1964.81	2547.76	2625.76	4284.1			3.0303	895.468	1157.38	2458.05	1521.68	1024.12					3.0303
3.78788	2716.81	1376.3		3.78788	8368.05	8525.75		3.78788	2948.73	995.219		3.78788	6246.09	1085.99		3.78788	3956.36	7300.06			3.40909	1039.02	764.78	829.252	1519.07	1013.25					3.40909	2258.95	1776.76	2122.93	3172.2	4164.43			3.40909	1099.96	1444.03	3990.19	1925.22	1170.65					3.40909
4.16667	4789.31	5202.82		4.16667	11006.7	13600.2		4.16667	6244.72	4294.17		4.16667	7226.99	2107.07		4.16667	11832.7	36759.4			3.78788	1374.12	865.561	1013.93	2428.76	1737.33					3.78788	3109.11	1839.28	2098.19	4529.6	4282.67			3.78788	1666.99	3325.3	11856.4	2862.3	1291.54					3.78788
4.54545	19257.7	30911		4.54545	14548.1	20231.1		4.54545	21662.1	20566.1		4.54545	10008.6	5106.75		4.54545	24430.3	48006.3			4.16667	2436.99	1867.32	2530.32	4754.06	4162.17					4.16667	3761.3	3566.12	3190.22	7469.93	5433.99			4.16667	6765.86	13138.2	24576.8	5834	3843.44					4.16667
4.92424	31331.3	33305.5		4.92424	19314.9	23593.1		4.92424	31032.6	22569.4		4.92424	18899.9	15212.7		4.92424	26212.9	24468.6			4.54545	4012.44	2946.91	6123.52	6009.62	5513.96					4.54545	4918.74	5856.38	4849.24	7447.76	7721.75			4.54545	22462.2	20604.3	17411.4	9500.67	14513.3					4.54545
5.30303	31590.9	27582.3		5.30303	20927.7	24967.7		5.30303	29794.3	17172.7		5.30303	32023	29095.2		5.30303	24132.6	19457.2			4.92424	5495.31	3954.1	6547.08	5631.92	6456.56					4.92424	6054.46	7778.65	6349.83	6831.68	9175.77			4.92424	23675.3	13207.5	11179.9	9741.77	14940.2					4.92424
5.68182	30345.7	26839.6		5.68182	20099	25732		5.68182	26721.5	16162.9		5.68182	30521.2	20231.4		5.68182	21939.1	20699.1			5.30303	6651.43	5259.1	6531.71	5116.33	7144.64					5.30303	7131.74	9410.18	7101.57	6798.05	9503.34			5.30303	20195.8	9676.82	8580.74	8751.78	9419.35					5.30303
6.06061	27889.6	19062.6		6.06061	17467.4	28469.8		6.06061	25795.1	14445.8		6.06061	25911.5	16537.3		6.06061	20074.2	14310.2			5.68182	7172.62	5804.36	6332.39	6099.91	7887.11					5.68182	7867.63	9968.06	7153.84	7695.89	9650.12			5.68182	17856.3	7309.61	7023.46	7483.41	7888.37					5.68182
6.43939	23545	19650.3		6.43939	15634.9	26698.4		6.43939	20999.4	10296.2		6.43939	22983.6	16651.9		6.43939	18034.8	8294.9			6.06061	6957.39	6160.71	6636.72	8126.58	8560.42					6.06061	8622	9698.59	6885.65	8259	11155.1			6.06061	17786	6485.9	7978.77	6546.22	6760.51					6.06061
6.81818	20784.9	27844.7		6.81818	15469.6	35159.6		6.81818	17183.4	6231.46		6.81818	19418.4	13368.5		6.81818	14450.9	6480.15			6.43939	6892.48	5882.55	6803.27	9163.96	9305.29					6.43939	8897.52	10583.1	6085.52	9418.84	11314.2			6.43939	15458.3	5705.83	11123.8	6217.76	5210.84					6.43939
7.19697	20011.4	35681.9		7.19697	17671.5	41858.8		7.19697	14305.8	4779.14		7.19697	18048.4	9570.23		7.19697	10998	6246.43			6.81818	7005.87	5868.3	6769.09	9195.6	8055.45					6.81818	7608.67	10139.8	6326.41	9305.06	10764.8			6.81818	13593.9	5213.54	13515.8	6726.53	4496.38					6.81818
7.57576	18791.7	36595.3		7.57576	21832.6	29888		7.57576	12552.5	3509.9		7.57576	16274.7	9233.89		7.57576	9884.6	5923.93			7.19697	6947.51	6091.74	7394.49	7674.02	8714.86					7.19697	7795.19	10181.2	6565.64	9177.85	9765.4			7.19697	10434.3	4733.89	20818.6	8567.88	3832.29					7.19697
								7.95455	10594.9	2898.69		7.95455	14763.3	6960.84		7.95455	10073.5	5689.43			7.57576	7049.65	5892.34	8474.48	6304.87	8885.69					7.57576	7352.31	9462.18	7101.76	8807.29	8655.39			7.57576	9928.67	4327.38	25464.8	6555.23	2961.57					7.57576
																					7.95455	6629.53		8178.81	6387.81						7.95455	6361.83		7590.14	9260.46				7.95455	10018.4			7356.54	2422.53					7.95455
Mouse 25 _cell1				Mouse 25 _cell2				Mouse 25 _cell3				Mouse 25 _cell4				Mouse 25 _cell5																												1682.18
X	PV	GFP		X	PV	GFP		X	PV	GFP		X	PV	GFP		X	PV	GFP			AVG_20181122_Mo653430_S3LR_49PHPBhSYNvfChrimsonEYFP_L2A1_Slice10_LPA_RoiDataSet																		AVG_20181214_Mo653548_S3LR_66PHPeBhSYNvfChrimsonESTSeYFP_L1A1_Slice9_LPA_RoiDataSet
0	1295.77	799.3		0	2054.69	875.127		0	1894.53	1354.02		0	943.934	519.145		0	701.002	443.874			X0	Y0	Y1	Y2	Y3	Y4					X0	Y0	Y1	Y2	Y3	Y4			X0	Y0	Y1	Y2	Y3	Y4					X0
0.37879	1246.26	574.454		0.37879	1715.4	555.663		0.37879	1916.81	1125.08		0.37879	1041.64	606.563		0.37879	754.032	568.921			0	1337.97	2178.66	1320.43	2281.69	3100.39					0	2611.77	2358.42	2352.78	5959.9	10980.5			0	991.915	696.884	2275.96	842.64	1052.82					0
0.75758	1123.15	498.408		0.75758	1466.7	563.627		0.75758	1645.32	462.027		0.75758	832.226	454.281		0.75758	612.404	522.576			0.37879	1250.51	2068.79	1459.04	1944.19	2532.09					0.37879	2406.41	2335.98	2672.83	4787.73	7920.36			0.37879	1105.96	647.222	1762.19	718.217	868.22					0.37879
1.13636	946.82	389.342		1.13636	1340.06	435.324		1.13636	1626.24	583.521		1.13636	1037.2	482.902		1.13636	619.238	480.788			0.75758	1237.69	1830.19	1467.67	1683.69	2328.85					0.75758	1993.97	2183.76	2915.28	3747.69	6556.15			0.75758	1004.62	633.801	1368.26	781.911	969.807					0.75758
1.51515	923.674	418.398		1.51515	1258.37	433.568		1.51515	1370.35	555.09		1.51515	1198.35	544.024		1.51515	754.131	433.079			1.13636	1281.02	1834.82	1560.65	1787.08	1961.48					1.13636	1813.56	2307.02	2793.87	3163.91	4676.56			1.13636	1010.36	625.608	1315.54	1011.65	1198.83					1.13636
1.89394	853.113	533.522		1.89394	1522.88	385.431		1.89394	1162.78	655.991		1.89394	934.02	601.747		1.89394	636.252	451.182			1.51515	1336.53	1458.01	1780.9	1725.67	1762.91					1.51515	1842.69	2487.03	2849.74	2882.82	3634.19			1.51515	1028.34	625.897	1117.54	1204.99	1056.95					1.51515
2.27273	705.758	591.913		2.27273	1319.31	417.19		2.27273	1248.26	496.229		2.27273	756.001	415.572		2.27273	654.898	431.645			1.89394	1490.6	1426.58	1657.99	1651.37	1445.31					1.89394	1963.67	2492.9	2419.79	2661.95	2739.27			1.89394	1193.78	603.333	1003.69	1554.19	1019.63					1.89394
2.65152	729.097	1085.97		2.65152	1015.53	472.386		2.65152	1565.72	781.314		2.65152	617.333	358.811		2.65152	682.12	611.466			2.27273	1523.64	1487.19	1494.87	1808.9	1612.14					2.27273	2044.61	2540.56	2196.88	2529.44	2001.92			2.27273	1870.16	595.987	1006.62	1808.49	1258.95					2.27273
3.0303	733.737	1317.75		3.0303	901.638	378.893		3.0303	2209.67	961.504		3.0303	831.737	602.95		3.0303	770.011	584.877			2.65152	1342.57	1756.38	1712.27	1847.64	1531.67					2.65152	2204.68	2621.27	2863.61	2538.5	2264.35			2.65152	2317.12	575.212	938.391	2795.99	1344.88					2.65152
3.40909	820.427	2068.6		3.40909	1431.75	814.679		3.40909	2426.58	1279.51		3.40909	950.737	761.876		3.40909	859.584	772.412			3.0303	1497.25	1883.26	2449.97	2113.29	1259.51					3.0303	2206.44	2917.55	3938.27	2690.93	2272.06			3.0303	2747.28	677.177	1005.15	4395.35	1617.2					3.0303
3.78788	1357.07	9045.14		3.78788	4059.44	3824.1		3.78788	4412.45	4484.68		3.78788	2622.09	1740.19		3.78788	2490.05	2263.21			3.40909	1586.25	2089.65	4450.73	2472.61	1452.67					3.40909	2413.14	3225.53	9287.16	3586.01	2503.42			3.40909	3923.81	1094.84	1388.82	5464.51	2063.72					3.40909
4.16667	4197.44	41746.4		4.16667	13670.3	20818.1		4.16667	14068.7	12481.4		4.16667	12514.8	7059.68		4.16667	10792.2	11835.2			3.78788	5214.59	3596.04	13400	3848.79	2762.78					3.78788	5197.02	4733.21	24355.6	5653.42	4532.98			3.78788	9564.97	3874.93	2996.89	8176.77	4117.13					3.78788
4.54545	14197.7	49168.3		4.54545	28841.5	33818		4.54545	22646.3	15719.2		4.54545	23326.1	19657.9		4.54545	20041.2	18698.2			4.16667	11945.6	9988.33	22241.1	7498.39	8675.28					4.16667	10943.1	10498.5	34409.2	9949.51	12068.5			4.16667	18996.1	15720.8	9654.08	18939.3	10709.9					4.16667
4.92424	17710.4	37604.2		4.92424	31765.6	31340.1		4.92424	20296.8	16089.4		4.92424	25959.4	29678.2		4.92424	23229.7	18843.3			4.54545	16253.8	15984	24294.2	12522.5	13116.9					4.54545	16284.2	18145.7	34996.1	18839.7	21435.5			4.54545	23676.7	20983.1	15422.5	26772.5	14032.1					4.54545
5.30303	19012	27718.5		5.30303	25914	22702.3		5.30303	19334.5	12129.8		5.30303	25773.7	31093.6		5.30303	23445.6	15991.8			4.92424	20100.6	19229	22863.2	15898.3	13395.7					4.92424	18483.6	22917.8	30514.5	27128.1	24751.6			4.92424	17914.5	20813.8	11995.3	21600.2	10950.8					4.92424
5.68182	21355.3	17421.7		5.68182	22316.1	18062.4		5.68182	23804.7	17112.6		5.68182	23950.7	26014.7		5.68182	26042.5	15424.1			5.30303	19707.9	17890.5	23587	15985.7	15142.8					5.30303	19540.1	23966	27719.6	30472.1	26385.2			5.30303	15557.7	17411.5	10529.3	16364.2	9462.22					5.30303
6.06061	21987	16162		6.06061	23017.6	22957		6.06061	27370.5	19425.7		6.06061	21375.9	21428.6		6.06061	31648.4	19060.4			5.68182	19069.5	18720.4	22727.3	15685.7	16346.8					5.68182	19002.1	24236.3	25690.9	29758.1	27438			5.68182	15272.3	15797.4	12996.8	13844.8	8916.82					5.68182
6.43939	21296.3	11234.1		6.43939	25786.9	27871.1		6.43939	26301.4	18193.4		6.43939	21405.5	23472.2		6.43939	28739.4	21969			6.06061	19205.9	17785.1	20285.7	15812.6	15741.2					6.06061	19642.1	26079.9	24979.2	26285.3	27172.3			6.06061	13563.5	18376.2	15746.2	12651.5	9947.77					6.06061
6.81818	20683.5	9688.02		6.81818	27811.8	33851.3		6.81818	26362.1	14118.8		6.81818	22843.4	25979.1		6.81818	24542	22802.5			6.43939	19686.3	19960.9	21618.2	13708.7	16261.4					6.43939	19553.6	27658.1	26226.2	23400.8	28011.5			6.43939	13144.1	22571.2	14714.5	12215.4	9752.52					6.43939
7.19697	19988.4	7249.46		7.19697	28385.9	26835.6		7.19697	26424.8	4282.63		7.19697	22153.8	28377.7		7.19697	24537.9	18729.8			6.81818	19789.5	19524.1	20373.1	14566.1	14746.6					6.81818	20417.9	29548.9	27788.4	22565.2	25944.1			6.81818	13898.7	25407.4	13987.2	12850.1	8602.05					6.81818
7.57576	17542	6484.4		7.57576	25803.1	21007.8		7.57576	25747.6	3069.4		7.57576	14546.8	26840		7.57576	24704.1	14737.5			7.19697	21965.2	18658.9	20687.7	13961.2	14192.6					7.19697	22062.7	30081.7	29413.3	23172.5	26070.4			7.19697	15376.1	21884.6	13218.9	13730.4	6858.82					7.19697
7.95455	15402.9	5497.04		7.95455	25939.5	14891.1		7.95455	24688.1	3197.31		7.95455	5267	11957.3		7.95455	25918.9	10676			7.57576	23500.9	15602.3	22961.6	14287.7	12577.1					7.57576	22815.6	27804.5	30857.6	24045.2	25100.6			7.57576	17721.7	18559.9	14731.6	13601	6886.1					7.57576
																										10859.8										24704.9
Mouse 27 _cell1				Mouse 27_cell2				Mouse 27 _cell3				Mouse 27 _cell4				Mouse 27 _cell5
X	PV	GFP		X	PV	GFP		X	PV	GFP		X	PV	GFP		X	PV	GFP			AVG_20181108_Mo653421_S2LR_49PHPBhSYNvfChrimsonEYFP_L2A1_Slice10_LPA_RoiDataSet																		AVG_20181206_Mo653553_S3LR_66PHPeBhSYNvfChrimsonESTSeYFP_L4A1_Slice8_LPA_RoiDataSet
0	2241.29	1098.29		0	2682.64	934.159		0	2113.24	2690.87		0	2530.05	901.802		0	3180.86	3180.86			X0	Y0	Y1	Y2	Y3	Y4					X0	Y0	Y1	Y2	Y3	Y4			X0	Y0	Y1	Y2	Y3	Y4					X0
0.37879	2430.38	969.304		0.37879	2209.48	879.145		0.37879	2338.98	2351.74		0.37879	2127.13	869.859		0.37879	3431.98	3431.98			0	1076.89	963.514	422.439	673.299	328.638					0	1667.44	2459.37	728.493	1418.2	636.037			0	551.333	1195.21	1458.13	2487.94	686.52					0
0.75758	2794.49	1014.34		0.75758	1683.7	809.442		0.75758	2967.63	1780.07		0.75758	2305.01	958.171		0.75758	3866.82	3866.82			0.37879	821.931	707.675	441.045	472.542	324.624					0.37879	1390.89	2010.14	711.254	1447.05	717.443			0.37879	555.656	1151.33	1103.03	2635.84	695.432					0.37879
1.13636	2725.07	1234.57		1.13636	1616.58	788.323		1.13636	3022.9	2398.31		1.13636	2604.52	942.428		1.13636	3509.7	3509.7			0.75758	733.898	527.452	475.746	611.283	374.719					0.75758	1139.55	2319.32	658.339	1355.48	694.812			0.75758	550.589	925.809	1073.67	3158.27	675.072					0.75758
1.51515	2490.14	1166.83		1.51515	1579.15	717.155		1.51515	2669.13	4516.56		1.51515	2333.01	990.576		1.51515	2865.53	2865.53			1.13636	682.062	613.306	477.144	474.428	447.968					1.13636	1182.07	2670.68	737.337	1357.24	1389.47			1.13636	541.102	822.997	1020.89	2836.26	663.087					1.13636
1.89394	3040.77	1417.05		1.89394	1731.4	765.033		1.89394	3120.74	4104.37		1.89394	1902.31	948.221		1.89394	2889.69	2889.69			1.51515	582.223	610.78	465.043	674.727	720.575					1.51515	1321.33	2442.37	792.958	1241.98	1802.51			1.51515	745.497	889.058	1461.55	2258.54	677.826					1.51515
2.27273	3721.38	1825.05		2.27273	1521.17	807.985		2.27273	4169.69	2903.55		2.27273	2185.99	939.953		2.27273	3046.69	3046.69			1.89394	865.115	837.977	642.66	546.434	726.95					1.89394	1507.53	2508.07	913.969	1357.82	2098.76			1.89394	743.516	931.571	1710.18	1950.44	779.183					1.89394
2.65152	3635.01	2538.06		2.65152	1429.9	781.909		2.65152	5693.76	2234.35		2.65152	2502.55	940.525		2.65152	3037.79	3037.79			2.27273	1320.28	1360.56	803.618	468.454	902.286					2.27273	1803.88	2696.28	1301.98	1274.89	2199.79			2.27273	653.064	842.057	1498.42	1554.68	878.01					2.27273
3.0303	3815.66	2309.73		3.0303	1848.14	894.731		3.0303	5779.88	3200.42		3.0303	2863.98	1025.92		3.0303	3073.66	3073.66			2.65152	1504.41	1942.51	1180.66	527.717	732.999					2.65152	1745.46	2580.16	2383.04	1072.55	1814.55			2.65152	646.48	858.754	1466.2	1559.47	816.173					2.65152
3.40909	3350.68	2505.2		3.40909	2045.42	1336.65		3.40909	5992.69	2802.84		3.40909	3151.23	1018.27		3.40909	3236.83	3236.83			3.0303	1138.8	1674.34	2311.3	604.326	940.376					3.0303	1651.34	2404.35	4168.88	1244.2	1870.97			3.0303	786.935	802.129	1762.93	1389.35	870.265					3.0303
3.78788	3509.23	2288.76		3.78788	3215.67	2549.63		3.78788	6332.2	2853.46		3.78788	4073.09	1238.73		3.78788	7201.29	7201.29			3.40909	995.633	1690.72	5156.76	1289.01	1046.46					3.40909	1833.2	2435.72	6937.83	2038.79	2230.57			3.40909	605.251	784.379	1655.18	1338.76	804.635					3.40909
4.16667	6018.03	3997.87		4.16667	7159.13	8746.32		4.16667	8486.89	5650.6		4.16667	4756.95	2424.14		4.16667	14510.8	14510.8			3.78788	2474.54	1851.43	6716.54	5336.87	2624.66					3.78788	2419.51	2378.4	9510.16	6229.77	3280.22			3.78788	815.312	886.347	1846.61	2631.89	757.016					3.78788
4.54545	22416.1	12715.5		4.54545	23695.5	21399.6		4.54545	15932.4	11546		4.54545	10706.3	12025.8		4.54545	21147.3	21147.3			4.16667	8006.06	3679.18	8675.55	12079.6	7022.38					4.16667	5498.03	2845.47	11281.8	12247	6476			4.16667	2355.26	1958.16	4836.23	6480.9	2017.14					4.16667
4.92424	44728	26439.3		4.92424	45206.1	26843.6		4.92424	25807.1	23139.7		4.92424	41775.8	40699.1		4.92424	28151.2	28151.2			4.54545	17181.8	7672.71	11897.3	15918.7	12491.6					4.54545	9363.33	6787.93	12926.8	14575.4	10808.7			4.54545	11396.9	6684.24	9002.55	10321.9	9251.94					4.54545
5.30303	43390.9	16947.6		5.30303	45710.1	22937.9		5.30303	27308.1	31292.3		5.30303	55626.2	46020.9		5.30303	33818.3	33818.3			4.92424	21436.2	10397.3	13912.2	15390.5	15669.1					4.92424	11736.1	13577.1	14736.8	14387.8	13637.2			4.92424	18049.7	11856	9993.18	11942	18481.1					4.92424
5.68182	39669.9	20666.4		5.68182	44211.4	25092.1		5.68182	22363.4	22611.3		5.68182	51664.9	23821.3		5.68182	36753.4	36753.4			5.30303	25489.8	11721.8	14562.2	12889.2	17883.4					5.30303	13491.1	18045.9	16012.7	12945.9	14483			5.30303	8662.43	13268.5	8854.39	9636.92	16230.5					5.30303
6.06061	32847.1	18940.2		6.06061	41755.7	28646.7		6.06061	18921.5	13037.7		6.06061	44100.5	16708.5		6.06061	33613.6	33613.6			5.68182	28016.1	17027	15217.1	12034.4	15956.6					5.68182	14082.6	19143.2	17116.7	12824.7	14939.8			5.68182	10461.4	10319.1	10159.7	6260.62	12714.8					5.68182
6.43939	26258.4	10538.1		6.43939	38101.3	30306.2		6.43939	15858.4	8245.82		6.43939	39488	14562.4		6.43939	33883.4	33883.4			6.06061	25762.2	21467.9	15425	11936.3	18076.1					6.06061	14798	20761.7	15975	11868	15401.1			6.06061	13162.2	8154.35	10349.9	7091.14	13257.2					6.06061
6.81818	27321.3	15634		6.81818	39808.3	33749.8		6.81818	14564.5	5268.19		6.81818	36862.9	15932.6		6.81818	34327.6	34327.6			6.43939	27576.5	27131.4	11765.6	14469.8	18972					6.43939	14763.4	22037.4	13157.3	10892.8	14519.3			6.43939	13052.6	7908.12	10331.9	7806.93	13071.3					6.43939
7.19697	24744.8	46974		7.19697	39407	29853.5		7.19697	11215.1	6592.3		7.19697	38159	22331.3		7.19697	32045.5	32045.5			6.81818	31343	29552.1	11435.8	15936.5	21947.3					6.81818	15776.5	21176.7	12488	10369.3	15626.5			6.81818	12192	10247.2	11961.3	8010.69	13597.7					6.81818
7.57576	22722.3	63268.7		7.57576	39995.2	26081.6		7.57576	10478.5	4472.82		7.57576	34806.7	44513.2		7.57576	32299.1	32299.1			7.19697	31167.9	32095.6	12387.9	15491.3	22794.6					7.19697	16499.8	21369	12679	10482.1	16461.9			7.19697	14381.2	11462.3	13618	9382.1	12836					7.19697
7.95455	21375.7	54819		7.95455	42055.1	30255.6		7.95455	10211.3	2492.61		7.95455	28972.4	42539.9							7.57576	29551.5	29617.3	14798.3	14689.9	22341.1					7.57576	17491.2	19334	13487.9	10824.5	16150.1			7.57576	15842.7	11920.8	14986.4	8054.26	10679.9					7.57576
								8.33333	9349.57	2002.86													23879.5			21447.6							16486.4			15679.9					12109.7	20043.6	5912.53	9061.36
Mouse 32 _cell1				Mouse 32_cell2				Mouse 32 _cell3				Mouse 32 _cell4				Mouse 32 _cell5					AVG_20181008_Mo652665_S4LR_49PHPBhSYNvfChrimsonEYFP_L1A2_Slice11_LPA_RoiDataSet																		AVG_20181214_Mo653549_S3LR_66PHPeBhSYNvfChrimsonESTSeYFP_L4A1_Slice8_LPA_RoiDataSet
X	PV	GFP		X	PV	GFP		X	PV	GFP		X	PV	GFP		X	PV	GFP			X0	Y0	Y1	Y2	Y3	Y4					X0	Y0	Y1	Y2	Y3	Y4			X0	Y0	Y1	Y2	Y3	Y4					X0
0	4979.24	2168.3		0	2120.83	2120.83		0	1943.87	1278.64		0	1001.19	855.508		0	1279.08	902.431			0	1232.81	1898.49	1195.44	2793.88	2090.59					0	2315.31	4082.87	1727.39	3243.48	3109.28			0	899.367	1108.81	2413.98	2489.68	893.34					0
0.37879	8292.11	3373.36		0.37879	2094.45	2094.45		0.37879	2265.62	1259.65		0.37879	1036.38	870.757		0.37879	1327.13	897.541			0.37879	1227.43	2445.73	1144.86	1778.47	2205.4					0.37879	2751.98	6071.74	1949.41	2759.76	2960.81			0.37879	769.109	1116.57	2407.06	2739.23	1228.86					0.37879
0.75758	5851.36	2504.6		0.75758	2066.29	2066.29		0.75758	2040.27	1233.03		0.75758	1104.32	851.487		0.75758	1182.91	879.203			0.75758	1266.97	2914.72	1177.97	1443.5	2091.34					0.75758	2576.14	8778.55	1941.78	2779.21	2903.87			0.75758	812.162	1227.93	2560.09	2232.19	1936.64					0.75758
1.13636	4178.92	1450.34		1.13636	2574.79	2574.79		1.13636	1839	1120.22		1.13636	1034.31	859.855		1.13636	1147.3	906.143			1.13636	1319.72	2966.79	1233.65	1474.37	1884.84					1.13636	2531.95	8349.25	1943.47	2669.35	2645.06			1.13636	770.934	1303.1	2441.27	1533.76	1891.74					1.13636
1.51515	3321.43	1036.92		1.51515	2790.79	2790.79		1.51515	1556.93	1057.58		1.51515	989.927	851.342		1.51515	1142.33	890.505			1.51515	1618.55	2756.77	1256.47	1805.64	1682.31					1.51515	2880.21	7755.73	2020.65	3187.67	2605.59			1.51515	796.916	1258.01	2804.95	1354.48	2015.9					1.51515
1.89394	2859.65	970.693		1.89394	2071.31	2071.31		1.89394	1713.58	1134.48		1.89394	1028.16	884.02		1.89394	1148.15	904.853			1.89394	1919.86	2680.52	1343.18	2549.93	1799.01					1.89394	4179.82	7490.63	2417.08	4435.75	2527.32			1.89394	855.456	1175.46	2806.48	1410.46	1871.32					1.89394
2.27273	3145.55	1125.91		2.27273	2142.89	2142.89		2.27273	1867.91	1311.27		2.27273	1134.12	860.133		2.27273	1534.59	924.827			2.27273	2293.37	2529	1263.85	3526.28	1999.55					2.27273	5135.88	7126.41	2055.89	5327.68	2716.46			2.27273	835.449	1179.68	2658.66	1700.77	1358.16					2.27273
2.65152	3102.72	1189.61		2.65152	2150.09	2150.09		2.65152	2148.19	1219.44		2.65152	1251.83	923.938		2.65152	2477.89	1110.29			2.65152	2658.07	2969.61	1271.58	4153.66	2190.1					2.65152	6318.3	8161.55	2176.56	6546.42	3074.93			2.65152	743.291	1136.99	2505.92	1940.86	1029.82					2.65152
3.0303	3365.57	1201.91		3.0303	2412.33	2412.33		3.0303	2617.12	1349.63		3.0303	1283.4	949.971		3.0303	3766.5	1644.95			3.0303	3301.28	3533.99	1422.11	4578.46	2419.44					3.0303	7495.68	10550.3	2603.06	5819.67	3418.14			3.0303	805.67	1250.55	2351.71	2512.63	972.952					3.0303
3.40909	4254.18	1488.37		3.40909	3933.54	3933.54		3.40909	3575.29	1887.12		3.40909	1490.51	1115.22		3.40909	3897.85	2073.43			3.40909	3012.49	4193.8	1729.01	3322.86	2879.05					3.40909	7093.15	14020.8	3442.72	4242.66	3787.86			3.40909	831.497	1759.95	2951.27	3095.55	958.183					3.40909
3.78788	5963.27	2939.95		3.78788	10716.2	10716.2		3.78788	4854.41	3019.34		3.78788	3573.82	1958.01		3.78788	4314.43	1824.99			3.78788	2834.36	4827.09	2335.19	3175.8	3561.38					3.78788	6624.95	17361.4	4594.79	5960.38	5471.39			3.78788	2262.97	3007.28	4564.47	4588.19	1008.9					3.78788
4.16667	14448.8	14986.6		4.16667	23579.3	23579.3		4.16667	6454.87	4374.92		4.16667	10526.3	18039.5		4.16667	7454.74	2364.01			4.16667	7013.25	5778.83	5320.56	9465.95	5957.7					4.16667	11918.6	17847.8	9761.24	10788.6	10253.3			4.16667	10309.5	4476.96	8398.59	9444.16	2488.65					4.16667
4.54545	24401.4	18949.8		4.54545	28965	28965		4.54545	10540.5	9446.42		4.54545	54614.6	29688.8		4.54545	24320.8	6370.8			4.54545	11689.1	9785.32	9535.58	14025.4	7413					4.54545	23478.6	26988.1	21211.6	13426.5	14246.3			4.54545	15125.2	7482.61	13311.3	19769.3	7882.92					4.54545
4.92424	29147.5	11259.6		4.92424	31707.1	31707.1		4.92424	15984.1	13824.1		4.92424	60369.8	12638.5		4.92424	35898.2	6142.93			4.92424	13871.1	11567.6	10175.6	12739.3	9006.35					4.92424	31666.2	33952.8	26121.7	13972.8	16932.5			4.92424	12207.4	13808.5	12039	19101.7	9342.46					4.92424
5.30303	32708.6	9964.94		5.30303	29307.2	29307.2		5.30303	18020.5	10853.5		5.30303	45467.8	9809.07		5.30303	33447.2	4291.4			5.30303	15480.8	12096	11088.6	15366.7	12413					5.30303	34060.3	33355.2	28750	17338	17612.3			5.30303	10442.3	16524.4	10567.2	19192	7976.77					5.30303
5.68182	30968.9	12022.6		5.68182	29429.6	29429.6		5.68182	18104.6	10973		5.68182	30387.3	11803.3		5.68182	31198.9	4472.65			5.68182	15019.2	12069.5	11982.6	15310.5	17914.4					5.68182	33109.9	31477.8	31670.9	17765.1	19689.9			5.68182	8884.25	11595.9	11250.5	18017.7	8113.62					5.68182
6.06061	24751.2	12402		6.06061	27405.8	27405.8		6.06061	17658.2	8320.48		6.06061	24777.6	21913		6.06061	28490.4	4445.28			6.06061	17453.3	11561.7	12054.8	16013.4	19663.6					6.06061	38461.8	34765.7	32523	17788.8	22433			6.06061	8773.74	10124.9	12082.5	14732.2	8248.59					6.06061
6.43939	23916.4	10297.5		6.43939	25224.3	25224.3		6.43939	18379.6	7013.08		6.43939	21508.6	20487.5		6.43939	22566.9	4249.58			6.43939	20996.2	12512	11602.7	17418.3	19294.3					6.43939	43578.9	38170	31008.4	20084.3	23413.2			6.43939	9543.3	11090	14136.9	13847.8	7894.62					6.43939
6.81818	22816.6	14324.6		6.81818	21912.9	21912.9		6.81818	18207	12476.3		6.81818	19871.3	18286.4		6.81818	22271.6	2604.95			6.81818	22516.1	13596.9	11183.1	17437.3	19104.4					6.81818	46296.4	39578.8	28803.9	21419.6	21746.7			6.81818	11160.3	12496.8	16316.4	13844.2	8133.75					6.81818
7.19697	21393.2	5094.37		7.19697	20428.5	20428.5		7.19697	19179.8	13775.9		7.19697	16870	10617.1		7.19697	22116.9	1948.17			7.19697	25021.6	13629.8	12649.7	16223.7	17448.3					7.19697	47495.2	39047.1	29924.9	21709.3	18619			7.19697	11732.6	11135.5	17908.4	13609.4	9089.92					7.19697
7.57576	16117	3816.47		7.57576	18994.6	18994.6		7.57576	17322.1	11916.1		7.57576	13947.4	4599.93		7.57576	18645.8	1631.5			7.57576	24055.6	13499.9	13611.1	11876.6	16002.8					7.57576	45860.7	38126	31607.9	20852.8	19574.1			7.57576	10938.7	10342.7	18814.8	13141.2	10288.1					7.57576
7.95455	13658.9	2906.28		7.95455	19632.7	19632.7						7.95455	13651.9	2582.98							7.95455	24593.8	12568.2	13757.3	9434.83	22507.9					7.95455	46284.5	37188.8	30663.7	22196.4	29375.8					8280.56	17809.3	11664.3	9438.76
Mouse 32 _cell1				Mouse 32_cell2				Mouse 32 _cell3				Mouse 32 _cell4				Mouse 32 _cell5					AVG_20180605_Mo651451_S2LR_49PHPBhSYNvfChrimsonEYFP_R1A1_Slice7_LPA_RoiDataSet																		AVG_20181214_Mo653547_S4LR_66PHPeBhSYNvfChrimsonESTSeYFP_L3A1_Slice4_LPA_RoiDataSet
X	PV	GFP		X	PV	GFP		X	PV	GFP		X	PV	GFP		X	PV	GFP			X0	Y0	Y1	Y2	Y3	Y4					X0	Y0	Y1	Y2	Y3	Y4			X0	Y0	Y1	Y2	Y3	Y4					X0
0	6.6606	5.1825		0	4.9774	4.4395		0	4.9774	6.2648		0	5.137	5.137		0	4.442	4.4423			0	2368.2	1795.3	1430.32	2892.81	2892.81					0	1791.22	1159.05	2341.47	1872.17	2033.11			0	1727.48	327.167	1360.33	546.522	829.998					0
0.37879	5.7129	5.333		0.37879	4.8204	4.7476		0.37879	4.8204	5.4928		0.37879	6.0436	6.0436		0.37879	4.728	4.8273			0.37879	2464.54	1720.28	1681.83	2512.72	2512.72					0.37879	1544.58	1155.67	2487.2	1775.15	1642.06			0.37879	1262.77	327.675	1222.86	476.203	826.048					0.37879
0.75758	6.0046	5.0669		0.75758	5.0792	4.3937		0.75758	5.0792	5.868		0.75758	6.5692	6.5692		0.75758	4.64	4.635			0.75758	1947.84	1667.23	1846.97	2398.87	2398.87					0.75758	1714.09	1542.71	2711	1743.15	1627.62			0.75758	839.056	332.031	1024.11	542.076	855.362					0.75758
1.13636	6.2213	5.703		1.13636	5.321	4.3436		1.13636	5.321	6.0245		1.13636	6.0792	6.0792		1.13636	4.889	4.6287			1.13636	1913.62	1582.04	2301.94	3113.06	3113.06					1.13636	1477.64	1740.18	3442.97	2000.84	1685.93			1.13636	579.335	386.993	972.785	657.183	995.254					1.13636
1.51515	6.5947	5.5468		1.51515	7.1071	4.2006		1.51515	7.1071	6.0907		1.51515	6.1677	6.1677		1.51515	4.424	4.1213			1.51515	2074.16	1864.26	3220.43	2857.45	2857.45					1.51515	1531.12	1981.05	3964.34	2254.31	1548.65			1.51515	672.58	342.161	947.274	877.674	1039.61					1.51515
1.89394	6.0044	5.6496		1.89394	7.4474	4.8662		1.89394	7.4474	5.6954		1.89394	6.187	6.187		1.89394	4.046	4.0539			1.89394	1746.73	1470.59	4419.45	2850.8	2850.8					1.89394	1708.91	1494.28	4249.7	2369.95	1507.69			1.89394	840.323	397.273	946.433	934.771	1207.51					1.89394
2.27273	6.8588	5.1351		2.27273	6.055	4.9937		2.27273	6.055	5.1284		2.27273	6.6937	6.6937		2.27273	4.307	4.099			2.27273	1771.79	1239.83	4105.82	2487.17	2487.17					2.27273	2313.91	1322.96	4318.27	2141.58	1842.46			2.27273	1157.47	503.519	869.822	1319.12	1060.07					2.27273
2.65152	8.1756	5.4086		2.65152	5.1908	4.8819		2.65152	5.1908	5.5061		2.65152	5.5136	5.5136		2.65152	4.025	4.0396			2.65152	2345.93	1392.65	3362.4	2087.51	2087.51					2.65152	2939.8	1396.09	3624.91	2012.67	1771.01			2.65152	1125.82	576.149	1083.71	1934.77	1275.91					2.65152
3.0303	7.0785	5.6866		3.0303	5.4998	5.6325		3.0303	5.4998	5.3576		3.0303	5.6058	5.6058		3.0303	4.315	4.8591			3.0303	3055.87	1803.38	3185.94	2364.25	2364.25					3.0303	3294.1	1617.49	3130.63	2140.88	1771.12			3.0303	1242.67	970.535	1096.44	1753.21	1187.49					3.0303
3.40909	7.31	6.375		3.40909	6.7745	6.9498		3.40909	6.7745	5.0581		3.40909	5.4094	5.4094		3.40909	4.609	4.7275			3.40909	3789.37	1772.41	2704.69	3399.8	3399.8					3.40909	3099.63	1649.69	2969.11	2336.28	2036.81			3.40909	1303.72	1282.07	1343.6	1714.49	1464.28					3.40909
3.78788	11.2004	8.7904		3.78788	10.6878	11.5755		3.78788	10.6878	5.5786		3.78788	6.1435	6.1435		3.78788	5.585	5.333			3.78788	3970.77	2728.68	3519.5	5781.75	5781.75					3.78788	3138.21	1680.76	3554.95	2461.62	2952.85			3.78788	5577.77	2970.23	2186.31	2006.81	2040.13					3.78788
4.16667	24.5447	17.572		4.16667	26.6171	24.317		4.16667	26.6171	6.2331		4.16667	7.1167	7.1167		4.16667	7.642	9.8061			4.16667	7241.74	5346.64	10483.5	9895.92	9895.92					4.16667	3230.8	2158.77	9205.56	2632.75	4044.74			4.16667	8985.69	8547.32	5737.59	2633.55	2948.27					4.16667
4.54545	69.6646	51.6144		4.54545	62.7697	45.7194		4.54545	62.7697	21.5585		4.54545	22.7586	22.7586		4.54545	20.593	57.3346			4.54545	11649.1	9298.05	19657.6	11657.1	11657.1					4.54545	3739.83	2894.74	19680.5	3695.21	4637.92			4.54545	6209.16	4212.55	8528.32	3296.4	3535.86					4.54545
4.92424	92.91	53.0876		4.92424	85.6184	46.2462		4.92424	85.6184	61.901		4.92424	38.9922	38.9922		4.92424	88.617	77.9253			4.92424	12466.6	9949.22	19463.3	10880.7	10880.7					4.92424	4277.46	3520.22	24266.3	4577.12	5293.94			4.92424	5286.77	4286.13	7338.31	3734.23	3799.11					4.92424
5.30303	92.8998	34.7742		5.30303	69.0378	36.6625		5.30303	69.0378	48.4531		5.30303	44.099	44.099		5.30303	142.687	53.8833			5.30303	15052.7	10482.2	20310.4	12080.2	12080.2					5.30303	4466.59	4361.83	23050.5	5120.18	5547.71			5.30303	5488.56	3726	5132.73	3599.37	3135.82					5.30303
5.68182	95.8999	32.2655		5.68182	55.2757	28.1663		5.68182	55.2757	42.4916		5.68182	36.1634	36.1634		5.68182	142.722	55.7276			5.68182	12777.9	11121.3	17304.4	13743.5	13743.5					5.68182	4747.81	4423.7	19299.9	4512.09	5995.74			5.68182	6000.55	4109.82	5452.06	3418.18	2675.19					5.68182
6.06061	95.1271	35.1183		6.06061	54.1194	22.0373		6.06061	54.1194	37.4816		6.06061	38.3966	38.3966		6.06061	157.833	53.0225			6.06061	11386	11472.7	15005.1	19840	19840					6.06061	4621.12	4549.2	16630.3	4501.67	6287.13			6.06061	7045.85	4329.44	5807.22	2423.96	3003.09					6.06061
6.43939	101.177	39.8464		6.43939	56.5165	18.5188		6.43939	56.5165	40.0287		6.43939	48.5542	48.5542		6.43939	154.113	60.6648			6.43939	18133	11877.6	13268.4	21979.2	21979.2					6.43939	5073.37	5152.7	14364.1	4441.72	6773.42			6.43939	7869.67	4650.83	6318.04	2458.44	3908.99					6.43939
6.81818	100.425	41.1207		6.81818	61.009	16.8689		6.81818	61.009	53.3763		6.81818	37.9216	37.9216		6.81818	153.949	69.6718			6.81818	15534.6	10378.5	15018.3	17613.3	17613.3					6.81818	5533.79	4928.47	12668.3	4896.45	7683.46			6.81818	8465.69	4983.39	8310.35	2262.12	4026.23					6.81818
7.19697	96.1112	39.0085		7.19697	58.5464	16.0911		7.19697	58.5464	45.4971		7.19697	38.421	38.421		7.19697	150.553	63.3271			7.19697	13874.7	9263.93	16056.1	11801.8	11801.8					7.19697	5921.24	5265.95	11922.6	4356.13	8745.65			7.19697	8510.66	4285.04	10680	2779.99	4864.74					7.19697
7.57576	84.6032	32.7751		7.57576	51.2712	13.8608		7.57576	51.2712	58.467		7.57576	53.1371	53.1371		7.57576	156.177	62.3117			7.57576	14550.8	8464.42	15571.8	11274.9	11274.9					7.57576	6050.47	5018.16	11736.8	4309.1	8494.35			7.57576	7915.28	3353.58	11044.6	3284.21	6613.14					7.57576
				7.95455	55.1259	14.7631		7.95455	55.1259	76.1933						7.95455	136.759	79.151			7.95455	15468.2	7191.17	14054.7	13239.1	13239.1					7.95455	5468.84	5316.37	10676.6	3879.55	9112.14			7.95455	8135.58		10482.4	3739.92	10138.6					7.95455
																8.33333	137.227	87.4977			8.33333	15525.3									8.33333	5928.1
																					AVG_20181205_Mo653525_S3LR_49PHPBhSYNvfChrimsonEYFP_L2A1_Slice5_LPA_RoiDataSet																		AVG_20181214_Mo653551_S4LR_66PHPeBhSYNvfChrimsonESTSeYFP_L1A1_Slice4_LPA_RoiDataSet
																					X0	Y0	Y1	Y2	Y3	Y4					X0	Y0	Y1	Y2	Y3	Y4			X0	Y0	Y1	Y2	Y3	Y4					X0
																					0	1169.99	1838.03	2153.09	3675.82	2103.17					0	2883.53	3834.39	5260.32	3739.43	2544			0	837.424	1475.9	1294.88	957.725	1044.5					0
																					0.37879	912.019	1533.42	1958.08	2980.27	1450.41					0.37879	2755.89	3556.02	5044.65	3045.18	2524.56			0.37879	826.429	1688.22	1197.14	1006.04	963.719					0.37879
																					0.75758	856.566	1171.78	1930.8	2673.83	1107.86					0.75758	2266.05	2950.26	4756.14	2802.5	2397.7			0.75758	884.919	1357.68	1276.97	930.141	958.663					0.75758
																					1.13636	768.341	1038.6	2246.78	2537.16	982.687					1.13636	1716.91	1974.66	4172.46	3071.86	1920.34			1.13636	898.171	1476.9	1105.77	878.241	961.61					1.13636
																					1.51515	662.368	1118.1	2762.02	1963.97	820.333					1.51515	1755.72	1473.56	3261.14	3196.38	1877.84			1.51515	872.441	1646.94	1100.81	885.335	1020.83					1.51515
																					1.89394	684.83	1195.08	2262.12	2000.84	875.815					1.89394	1615.54	1235.97	2595.05	3028.42	2030.35			1.89394	876.539	1659.07	1043.11	892.866	1026.52					1.89394
																					2.27273	662.766	987.992	2309.7	2446.93	983.972					2.27273	1516.44	1482.51	2117.7	3688.19	2700.89			2.27273	955.134	1738.73	1136.82	926.272	1294.54					2.27273
																					2.65152	757.052	903.257	2202.8	2498.87	1043.6					2.65152	1272.36	1647.88	1925.02	4236.91	3341.13			2.65152	954.172	1846.66	1096.11	908.56	1886.74					2.65152
																					3.0303	665.528	962.525	2683.97	3104.83	1303.94					3.0303	1404.27	1931.36	2529.47	4279.3	4690.84			3.0303	1006.01	2334.89	1378.14	1012.15	2970.99					3.0303
																					3.40909	668.14	1308.72	2620.35	2593.63	2051.41					3.40909	1411.07	2170.78	2796.38	4383.09	5352.42			3.40909	1197.08	3251.74	1548.76	1036.75	3090.65					3.40909
																					3.78788	1624.55	3221.53	2941.39	2487.41	3192.09					3.78788	2764.27	3545.28	2574.44	4535.22	6104.22			3.78788	1673.48	4917.55	2113.61	1483.62	3278.75					3.78788
																					4.16667	9181.75	7952.24	7588.14	5032.58	6398.97					4.16667	11071.3	6132.98	4004.05	4956.39	8845.76			4.16667	4124.98	9112.28	3390.41	8838.38	5315.28					4.16667
																					4.54545	24777.5	10681.3	16479.8	14715	7289.98					4.54545	22504.5	8889.86	6455.05	9234.77	9467.95			4.54545	9684.4	13875.6	7795.91	31202.1	8441.79					4.54545
																					4.92424	31746.3	9805.27	18276.8	15321.8	9928.53					4.92424	25926.4	9132.55	6419.7	11573.5	10411.9			4.92424	17129.9	19653.1	7269.51	34891.3	11884.5					4.92424
																					5.30303	30657.1	8309.43	14986.3	16670.3	10228.9					5.30303	24766.1	8540.07	5685.07	12913.9	11378.3			5.30303	18876.8	28356.9	7375.98	33921	10721.5					5.30303
																					5.68182	26417.9	8315.77	17475.8	14818.6	10109.4					5.68182	20943.6	8304.9	6746.26	11679.2	12547.5			5.68182	15854.8	28904.6	6944.62	35021.1	9861.03					5.68182
																					6.06061	21797.7	9813.42	20381.6	13838.6	10910					6.06061	18116.6	9383.5	8188.88	10593.7	15079			6.06061	14204.7	16031.1	7666.1	31928.8	8830.7					6.06061
																					6.43939	18746.9	11905.4	22191.5	13212.7	13086.1					6.43939	16096.1	10856.3	9327.77	11560	16514.3			6.43939	12526.8	11723.3	12010.9	25006.4	7894.77					6.43939
																					6.81818	19551.2	13528.6	22452.1	14280.3	12552.1					6.81818	15646.7	12175.3	10022	12785.1	16132.8			6.81818	11068	12834	12591.4	23624.5	7470.01					6.81818
																					7.19697	19908.2	14353.3	22234.7	13141.8	11829					7.19697	15331	13145.5	10462.7	12416	15348.2			7.19697	9680.09	15591.3	11552.3	22597	10299.9					7.19697
																					7.57576	16682.6	15123.7	20092.7	12692.6	10604.7					7.57576	15332.2	12858.4	10574.3	11834.9	14140.7			7.57576	8297.83	16536.9	9308.97	23716.3	13616.5					7.57576
																					7.95455	15663	15968.9	19949.5	11276.2						7.95455	13836.2	12681.7	11866	11361.1				7.95455	7673.39	14170.9	6817.79	21353.6	15382.7					7.95455
[truncated: 5 more columns]

## Sheet: Panel_D
	YFP expression (%)
	Apical	Middle	Basal
49_PHPB_hSYNvfChrimsonEYFP_InjectedEar	56.5217	41.6	28.0488
	66.129	53.1915	47.4359
	56.25	54.3478	44.086
	66.2791	52.5641	24.2424
	70.7317	46.9136	48.4375
	42.735	14.7727	20.4546
	66.9725	47.1264	60.2941
	55.0562	48.8889	28.3019
	54.5455	68.6869	49.0196
	67.5676	62.3853	45.5882
	41.8182	41.5842	53.9682
	54.2636	83.1169	43.8202
	46.729		26.9663
	26.9663	13.3333	33.6634
	68.8073	61.6	30.5882
66_PHPeB_hSYNvfChrimsonESTS_InjectedEar	43.4343	28.4884	27.5862
	56.044	45	10.5263
	50	49.4118	14.2857
	50.8621	44.898	40
	64.1791	55.5556	22
	64.9484	35.9223	19.4805
	52.0325	57.1429	31.9444
	73.3333	65.2542	30.4348
	53.6364	61.9048	39.4231
49_PHPB_hSYNvfChrimsonEYFP_UninjectedEar	60	49.4845	20.4082
	66.2791	40.5405	33.3333
	41.6667	44.4444	32.8571
	22.8916	13.7405	21.6667
	38.4615	44.5946	24.6753
	28.9474		28.2828
	35.7143	6.12245	6.84931
	28.972	35.3659	27.2727
	60.3774	36.3636	29.6875
	51.5151	34.8624	22.8571
	45.4545	29.1667	33.3333
	58.1197	56.1798	28.0374
	52.3256	35.0515	14.4578
	52.5252	29.5238	20
	42.8571	53.6842	22.3881
66_PHPeB_hSYNvfChrimsonESTS_UninjectedEar	29.703	20.5882	9.89011
	54.5455	26.0417	11.2903
	45.4545	36.25	33.3333
	25.2252	16	16.3934
	42.1687	28.8889	13.8614
	56.9892	32.9114	20.2899
	61.4458	21.0526	6.36364
	55.0388	30.6452	8.98876
	8.16327	2.85714	3.22581

## Sheet: Panel_E
	SGN Density (Cells per 10000 micrometer square)
	Apical	Middle	Basal
49_PHPB_hSYNvfChrimsonEYFP_InjectedEar	51.9481	56.2101	31.7903
	37.5166	47.3862	66.4395
	33.6304	51.2563	49.7007
	35.9081	49.1896	46.4364
	28.4811	46.6805	50.4096
	42.7444	56.2984	51.0234
	39.2312	45.1385	41.8668
	43.6681	57.8406	41.1331
	47.8115	62.7098	57.5329
	42.8687	47.2373	55.325
	42.5302	48.2123	47.0044
	50.2141	47.8647	62.9287
	37.6019		52.2178
	56.0348	65.3168	47.8537
	48.0896	49.3272	47.6538
66_PHPeB_hSYNvfChrimsonESTS_InjectedEar	58.1634	58.659	52.8779
	38.6839	43.6181	35.0964
	49.2453	46.9665	49.6234
	47.5527	48.5341	41.9655
	44.9604	59.7477	61.0072
	46.5697	63.9116	54.855
	54.5358	65.4981	43.2796
	55.859	57.6172	56.7565
	44.0529	73.0139	51.3377
49_PHPB_hSYNvfChrimsonEYFP_UninjectedEar	42.7803	47.14	48.8486
	44.8127	40.7108	41.6561
	41.0994	46.0123	60.8378
	24.0866	43.1531	43.057
	35.787	46.9067	56.1962
	42.1543		50.4407
	40.087	48.5245	48.1245
	44.7007	51.5172	45.7761
	41.9072	43.5668	47.8004
	44.1324	44.0707	44.9611
	34.6202	48.9031	51.0969
	44.6122	48.5569	61.5579
	39.2999	45.4759	60.8148
	34.7429	56.2279	54.0891
	70.7875	52.3589	46.3764
66_PHPeB_hSYNvfChrimsonESTS_UninjectedEar	43.3235	47.9842	59.1063
	34.7478	47.8779	56.3893
	24.5583	49.5909	50.2753
	40.0346	51.4425	55.2136
	38.6118	49.3963	61.2827
	48.9654	50.5471	51.8875
	56.826	50.993	73.7513
	60.1848	64.6406	64.7932
	62.3172	52.3972	61.2709
