# Supplementary material for: Utility of red‐light ultrafast optogenetic stimulation of the auditory pathway
Source: EMBO Mol Med. 2021 May 7;13(6):e13391. doi: 10.15252/emmm.202013391 (PMC8185542; doi:10.15252/emmm.202013391)
Supplement: Supplementary file 4 — Source Data for Figure 2 [file EMMM-13-e13391-s008.xlsx]

## Sheet: Panel_D
		P1-N1 amplitude (microvolts)
	Radiant flux (mW)	Animal replicates (one mouse per column)
vf-Chrimson	0	0	0	0	0	0	0	0	0	0	0	0	0	0
	1.95897	0.164608	0.252574	0.19558	0.725084	0.208175	0	0.606435	0.193905	0	0.303263	0.238206	0.371088	0
	4.08965		0.237106	0.378168	1.70238	0.29753	0.224657	0	0.430291	0	0.51168	0.242313	0.533168	0.400722
	5.58965	0.396619	0.305851	0.272122	2.45636	0.381391	0	0	0.451452	0	0.55849	0.298823	0.240248	0.292533
	7.06552	0.288603	0.3867	0	2.90072	0.326925	0.180487	0.423785	0.470718	0	0.535627		0.255763
	8.78621	0.428341	0.446136	0.408988	3.09935	0.452734			0.393273	0.487519	0.741658	0.508913	0.44937	0.409506
	11.9276	0.448442	0.708472		3.17505	0.639357	0.194517	0.464765	0.759636	0.380469	0.971407	0.951566	0.807564	0.754239
	16.2862	0.734911	0.882364	0.524666	3.67334	0.660264	0.373183	0.417375	1.14371	0.544384	1.30234	1.39617	0.478104	0.842666
	23.1	0.815003	1.20521	0.624725	3.63771	0.822858	0.450358	0.496755	1.32157	0.361495	1.42015	1.41733	0.413336	1.39405
	28.5241	1.13697	1.26336	0.827083	3.84746	0.860336	0.574974	0.527714	1.6866	0.656516	2.01104	1.8016	0.728782	2.15511
	32.3103	1.28055	1.59325	0.817239	3.79087	1.07145	0.830966	0.648524	1.89324	0.984793	2.3663	2.32042	0.732862	2.73773
	34.9379	1.49215	1.73797	1.2598	3.7787	1.12403	0.739707	0.769212	2.10837	0.894564	2.69803	2.42871	0.846265	3.32504
	36.8965			1.01048	3.84377	1.17475	1.03767	0.841978	2.46229	0.926937	3.25742	2.62378	1.04408	3.57975
	38.4034	2.15956	1.84844	1.30838	4.02892	1.2661	0.86237	1.27491	2.80251	1.30376	3.66975	3.12756	1.40303	3.93804
	39.6759	2.05302	1.80944	1.20141	4.23896	1.14901	1.02946	1.13073	2.62231	1.30672	4.12467	3.23798	0.842931	4.26093
	40.7414	2.22017	2.18449	0.992752	4.18857	1.32489	1.19537	0.971834	2.88182	1.27493	4.34362	3.47737	1.33844	4.298
	P1-N1 amplitudes (microvolts)
	Radiant flux (mW)	Animal replicates (one mouse per column)
vf-Chrimson-ESTS	0	0	0	0	0	0	0	0	0	0.185958
	1.95897	0	0.347591	0.358761	0.389395	0.474876	0	0	0.334172	0.167643
	4.08965	0	0.267763	0.220902	0.709669	0.445053	0	0.206993	0.613246	0.216095
	5.58965	0.623467	0.321486	0.457737	0.939883	0.474232	0	0.365197	1.09961	0.446723
	7.06552	0.838258	0.431614	0.690518	1.14573	0.43083	0	0.355999	1.30072	0.526339
	8.78621	1.19013	0.588725	0.975438	1.32361	0.405089	0	0.602751	1.64527	0.579314
	11.9276	1.38322	0.674506	1.38046	1.46635	0.376124	0	0.599047	2.1907	0.701696
	16.2862	1.53258	0.60309	1.31795	1.67924	0.548552	0.232061	0.70565	2.39361	0.895433
	23.1	1.68572	0.994416	1.6634	1.92707	0.711077	0.459664	1.20173	2.5814	0.987772
	28.5241	1.95489	1.10196	1.862	2.02555	0.472635	0.419244	1.18703	2.69142	1.25519
	32.3103	2.13409	1.09842	2.06328	2.07717	0.665899	0.771365	1.58418	2.99992	1.1121
	34.9379	2.13892	1.39379	1.99295	2.1499	0.749874	0.656303	1.85114	2.90045	1.21032
	36.8965	2.28293	1.40118	2.34426	2.31141	0.665789	0.97525	2.20369	3.18088	1.2085
	38.4034	2.41821	1.36841	2.50463	2.19508	0.765507	0.779817	2.35003	3.05148	1.37586
	39.6759	2.4564	1.46936	2.54189	2.43944	0.888234	0.824872	2.55977	3.15468	1.272
	40.7414	2.17305	1.58367	2.66716	2.36753	0.928838	0.969181	2.82051	3.09355	1.40269

## Sheet: Panel_E
		P1 Latency (ms)
	Radiant flux (mW)	Animal replicates (one mouse per column)
vf-Chrimson	0
	1.95897	1.62	1.14	0.48	1.9	1.66		1.6	1.32		1.1	1.76	1.26
	4.08965		1.22	0.72	1.74	1.38	0.8		1.26		1.2	1.28	1.46	1.56
	5.58965	1.54	1.2	0.94	1.62	1.14			1.4		1.12	1.32	1.24	1.6
	7.06552	1.4	1.28		1.54	1.22	1.02	1.74	1.36		1.1		0.86
	8.78621	1.14	1.26	0.98	1.48	1.16			1.36	1.12	1.14	1.08	0.88	1.64
	11.9276	0.98	1.16		1.42	1.12	1.28	1.38	1.28	1.36	1.22	1.06	1.24	1.16
	16.2862	1.06	1.08	1.2	1.36	1.02	1.24	0.9	1.2	1.28	1.22	1.08	1.06	1.2
	23.1	1.24	0.98	1.44	1.3	0.98	1.28	1.06	1.08	1.42	1.18	1.12	1.44	1.24
	28.5241	1.16	0.92	1.3	1.24	0.92	1.28	1.34	1.04	1.3	1.14	1.04	0.98	1.24
	32.3103	1.22	0.92	1.34	1.24	0.92	1.26	1.62	0.98	1.24	1.08	1	1.28	1.16
	34.9379	1.2	0.86	1.32	1.22	0.9	1.16	1.22	0.98	1.22	1.12	0.96	1.16	1.12
	36.8965			1.28	1.22	0.9	1.14	1.2	0.94	1.26	1.1	0.92	1.2	1.06
	38.4034	1.14	0.84	1.26	1.2	0.9	1.16	1.1	0.92	1.24	1.08	0.88	1.16	1.06
	39.6759	1.12	0.82	1	1.2	0.9	1.06	1.3	0.9	1.2	1.04	0.86	1.16	1.04
	40.7414	1.2	0.8	1.24	1.18	0.88	0.98	1.28	0.88	1.2	1.08	0.84	1.06	1.02
	P1 latency (ms)
	Radiant flux (mW)	Animal replicates (one mouse per column)
vf-Chrimson-ESTS	1.95897		1.88	1.34	1.24	1.22			0.8	1.2
	4.08965		1.2	1.3	1.26	1.18		1.6	1.08	1.48
	5.58965	1.2	1.48	1.3	1.18	1.06		1.64	1.16	1.34
	7.06552	1.16	1.34	1.26	1.08	1.08		1.42	1.06	1.2
	8.78621	1.06	0.96	1.16	1	1.2		1.3	0.98	1.12
	11.9276	0.98	1.16	1.06	0.92	0.98		1.12	0.88	0.92
	16.2862	0.92	1.1	0.98	0.84	0.86	1.54	1.02	0.8	0.82
	23.1	0.86	0.96	0.86	0.76	0.82	1.26	0.96	0.74	0.8
	28.5241	0.8	0.92	0.8	0.7	0.74	1.2	0.9	0.7	0.74
	32.3103	0.76	0.82	0.78	0.68	0.74	1.08	0.9	0.66	0.7
	34.9379	0.74	0.8	0.74	0.66	0.7	1	0.9	0.64	0.7
	36.8965	0.7	0.8	0.72	0.64	0.72	0.96	0.88	0.62	0.66
	38.4034	0.68	0.78	0.7	0.62	0.64	0.94	0.88	0.62	0.64
	39.6759	0.68	0.78	0.68	0.62	0.66	0.88	0.86	0.6	0.66
	40.7414	0.66	0.76	0.68	0.6	0.66	0.9	0.84	0.6	0.66

## Sheet: Panel_F
			P1-N1 amplitude (microvolts)
	PulseDur(ms)	StimRate Hz)	Animal replicates (one mouse per column)
vf-Chrimson	1	20	1.84934	1.98525	2.23435	1.40293	4.18786	1.34287	1.23753	1.23936	2.35278	1.34401	4.59757	2.51953	1.22567	6.42794
	1	40	1.76211	1.69897	2.0949	1.26022	3.84023	1.25424	1.0426	0.978482	2.67798	1.36714	3.6087	2.66993	1.37182	6.04573
	1	60	1.97497	1.93374	2.12385	1.18269	3.349	1.23453	0.951654	1.30557	2.63502	0.964055	3.14236	2.63578	1.16033	5.65517
	1	80	1.78232	1.7494	2.20529	0.869909	3.54006	1.55082	0.928519	1.04442	2.83846	1.16484	3.16167	3.01928	1.08054	6.15322
	1	100	1.92785	1.38379	2.1093	0.853162	3.36302	1.52043	0.792746	0.901988	3.00893	0.795873	2.84586	2.80749	0.637409	6.29673
	1	125	1.98893	1.45372	1.8212	0.938582	3.11535	1.30391	0.708455	0.619844	2.64933	0.970833	2.80565	2.42968	1.04787	6.26641
	1	150	1.79847	1.62898	1.92773	0.946191	2.92299	1.4381	0.824631	0.545038	2.46286	0.838181	2.28552	4.10546	0.876015	5.91792
	1	175	1.67328	1.38778	1.94696	0.680172	2.5312	1.27505	0.697625	0.669643	2.30389	0.718579	2.05356	1.44432	1.00186	5.28139
	1	200	1.21076	1.37746	1.94197	0.642023	1.9595	0.926861	0.602859	0.540256	2.0327	0.696707	1.99627	2.24474	0.765593	4.8746
	1	225	1.57977	1.33346	1.60631	0.800216	1.34204	0.984687	0.767216	0.66652	1.95338	0.748452	1.74617	2.59261	1.27423	3.93343
	1	250	1.94463	1.10162	1.54994	0.43473	1.51896	0.92069	0.678297	0.464762	1.85056	0.667191	1.52508	1.26617	0.927641	3.62525
	1	300	0.632016	1.11797	1.57212	0.451305	1.41105	1.00124	0.670773	0.904136	1.82154	0.530288	1.89327	1.05916	0.936921	3.00906
	1	350	1.09041	1.51392	1.7123	0.582569	1.95135	0.962322	0.68542	0.502477	1.70158	0.959583	1.91364	1.05274	0.963694	2.67476
	1	400	1.12441	1.53912	1.57238	1.04822	1.23318	0.954956	0.769588	0.66312	1.60326	0.821036	2.11745	1.58696	0.976662	2.53058
	1	500	0.422426	1.13795	1.39045	0.47337	1.2543	0.879829	0.583396	0.483178	1.34217	0.605529	1.56534	0.98765	0.682754	1.67176
	0.5	600	1.02961	1.18519	0.4738	0.971177	0.508935	0.571149	0.546497	0.974653	0.485472	1.56514	0.685617	0.50272	0.932905
	0.5	700	0.579391	0.805904	0.509634	0.682992	0.523001	0.398916	0.343923	0.844535	0.423053	1.06358	0.735058	0.258259	0.702907
	0.5	800	0.704511	0.558526	0.308293	0.581044	0.392248	0.288774	0.244794	0.585191	0.25611	0.925452	0.470125	0.473135	0.500536
	0.5	900	0.406668	0.732611	0.170136	0.208974	0.422047	0.355051	0.120321	0.562536	0.213247	0.7465	0.305112	0.216999	0.670434
	0.5	1000	0.402061	0.655204	0.165214	0.379589	0.271919	0.151073	0.203586	0.372183	0.086868	0.654034	0.418513	0.195804	0.650939
		P1 latency (ms)
vf-Chrimson-ESTS	PulseDur(ms)	StimRate Hz)	Animal replicates (one mouse per column)
	1	20	2.36448	1.24873	2.5865	2.43821	0.731337	0.856929	2.76344	3.13408
	1	40	2.41145	1.17814	2.78437	2.42417	0.751736	0.877784	2.66826	3.23707
	1	60	2.51365	1.74096	2.94908	2.89159	0.681292	0.845069	2.48713	3.32067
	1	80	2.8278	1.93283	3.0085	2.62882	0	0.717543	2.46357	3.4387
	1	100	2.76253	1.6484	2.81194	2.4997	0	0.900939	2.48489	3.08695
	1	125	2.87279	1.74588	2.7329	2.3617	0	0.813806	2.17749	2.92585
	1	150	3.18381	0.979138	2.47384	2.34987	0	0.752865	1.79705	3.0395
	1	175	1.95866	2.93293	2.59138	2.01986	0	0.878372	2.22862	3.05151
	1	200	1.7975	0.929351	2.35394	1.81225	0.4563	0.649139	1.87604	3.05844
	1	225	1.31829	1.87745	2.0806	1.6573	0	0.333385	1.34583	2.72312
	1	250	0.79765	1.33477	1.60105	0.831689	0	0.489919	1.304	2.02335
	1	300	0.622083	0.976653	0.697679	0.912251	0	0.322152	0.987574	1.30529
	1	350	0.677027	0.70264	0.4347	0.597575	0	0.369031	0.76634	1.01316
	1	400	0.711071	0.695227	0.438801	0.581253	0	0.373829	0.914197	0.982604
	1	500	0.487017	0.681994	0.629025	0.477437	0	0.500814	0.54723	0.895393
	0.5	600	0.399675	0.350641	0.339331	0.756711	0.603143	0.297888	0.552233	0.930554	0.898143
	0.5	700	0.215652	0.120107	0.165643	0.50212	0.31838	0.213732	0	0.652525	0.330905
	0.5	800	0.396337	0	0.157204	0.272591	0.385777	0.336107	0.342804	0.478802	0.332893
	0.5	900	0.148312	0.288841	0.122347	0.243816	0	0.188474	0.233905	0	0.200577
	0.5	1000	0.116244	0.265145	0.072016	0.280135	0.248981	0.273002	0	0.242643	0.339727

## Sheet: Panel_G
			P1 Latency (ms)
			Animal replicates (one mouse per column)
	PulseDur(ms)	StimRate(Hz)
vf-Chrimson	1	20	0.98	1.18	0.84	1.04	1.18	0.9	1.18	1.1	0.94	1.18	1.06	1.04	1.12	1.04
	1	40	0.88	1.16	0.88	1.04	1.22	0.96	1.18	1.1	0.92	1.16	1.08	0.96	1.12	1.08
	1	60	0.98	1.2	0.9	0.94	1.22	1	1.24	1.22	0.98	1.22	1.14	0.94	1.14	1.1
	1	80	0.92	1.18	0.94	1.18	1.22	1.02	1.2	1.26	1.04	1.32	1.16	1	1.24	1.12
	1	100	1.02	1.22	1	1.18	1.3	1.08	1.26	1.36	1.08	1.34	1.2	1.04	1.24	1.14
	1	125	1.16	1.2	1	1.32	1.38	1.12	1.3	1.38	1.14	1.18	1.26	1.18	1.12	1.2
	1	150	1.26	1.22	1.08	1.34	1.44	1.2	1.28	0.9	1.18	1.16	1.28	1.18	1.2	1.24
	1	175	1.24	1.2	1.12	1.22	1.54	1.24	1.22	1.3	1.24	1.22	1.18	1.44	1.34	1.24
	1	200	1.46	1.24	1.12	1.02	1.6	1.3	1.26	1.42	1.28	1.18	1.22	1.36	1.32	1.32
	1	225	1.26	1.2	1.12	1.3	1.46	1.28	1.22	1.44	1.26	1.36	1.22	1.48	1.28	1.28
	1	250	1.22	1.18	1.1	1.32	1.28	1.28	1.28	1.18	1.24	1.1	1.16	1.54	1.34	1.24
	1	300	1.32	1.28	1.16	1.08	1.16	1.3	1.22	1.38	1.18	1	1.2	1.46	1.24	1.2
	1	350	1.42	1.24	1.12	0.96	1.16	1.42	1.48	0.94	1.22	1.28	1.2	1.38	1.4	1.16
	1	400	1.44	1.14	1.24	1.2	1.44	1.26	1.3	1.3	1.2	1.3	1.18	1.28	1.1	1.28
	1	500	1.32	1.16	1.16	0.96	1.26	1.26	1.06	1.16	1.14	0.76	1.16	1.2	1.32	1.24
	0.5	600	0.8	0.76	0.92	0.86	1.08	0.78	1.04	0.82	0.8	0.74	0.96	0.76	0.8
	0.5	700	0.72	0.72	0.74	0.8	0.8	0.8	0.76	0.76	0.96	0.72	0.88	0.68	0.76
	0.5	800	0.7	0.66	0.9	0.72	0.72	0.76	0.86	0.74	0.78	0.72	0.82	0.66	0.76
	0.5	900	0.78	0.78	0.8	0.76	0.82	0.76	0.66	0.7	0.76	0.74	0.74	0.86	0.72
	0.5	1000	0.72	0.7	0.84	0.66	0.66	0.8	0.82	0.74	0.92	0.74	0.72	0.7	0.8
		P1 latency (ms)
vf-Chrimson-ESTS	PulseDur(ms)	StimRate(Hz)	Animal replicates (one mouse per column)
	1	20	0.7	0.98	0.72	0.62	1.4	0.9	0.86	0.64
	1	40	0.74	0.94	0.78	0.66	1.5	0.96	0.86	0.68
	1	60	0.78	0.88	0.84	0.72	1.6	1	0.88	0.72
	1	80	0.84	0.88	0.9	0.76		1.06	0.92	0.76
	1	100	0.88	0.98	0.94	0.8		1.14	0.98	0.8
	1	125	0.96	1	1	0.86		1.16	1.08	0.84
	1	150	1.04	1.26	1.02	0.92		1.2	1.2	0.9
	1	175	1.14	1.3	1.1	1		1.3	1.24	0.96
	1	200	1.24	1.02	1.16	1.08	2	1.34	1.32	1.04
	1	225	1.3	1.32	1.24	1.18		1.26	1.38	1.14
	1	250	1.32	1.44	1.34	0.94		1.28	1.38	1.22
	1	300	1.3	1.22	1.48	1.22		1.28	1.44	1.32
	1	350	1.4	0.94	1.24	1.26		1.3	1.3	1.32
	1	400	1.16	1.32	1.32	1.16		1.02	1.5	1.26
	1	500	1.3	1.36	1.08	1.26		1.2	1.48	1.32
	0.5	600	0.94	1.1	0.78	0.76	0.86	0.94	1.16	0.92	1.2
	0.5	700	0.76	1.04	0.9	0.9	0.88	0.72		0.82	0.92
	0.5	800	0.78		0.66	0.72	1.2	0.7	0.94	0.84	0.84
	0.5	900	0.8	1.72	0.64	0.76		0.72	1		0.74
	0.5	1000	1	1.74	0.4	0.74	1.68	0.78		0.84	0.78

## Sheet: Panel_H
vfChrimsonESTS		P1-N1 amplitude (mV)
	StimDur(ms)	Animal replicates (one mouse per column)
	0.02	0.201273	0.19032	0.090938	0.416074	0	0.096979	0	0	0
	0.04	0.337124	0.330316	0.418712	0.851558	0.353098	0.307804	0.383989	0.704852	0.641672
	0.06	0.704124	0.554708	0.616099	1.35129	0.640556	0	0.443918	1.13958	0.673523
	0.08	0.931186	0.395019	0.893082	1.53303	0.332446	0.079624	0.613314	1.9254	0.808382
	0.1	1.1214	0.681737	1.15696	2.10434	0.609163	0.379017	0.68494	2.11804	0.872263
	0.2	2.52436	0.95875	2.2124	2.95224	0.96452	0.622299	1.28343	3.43309	1.4731
	0.4	3.19645	1.73968	3.21486	3.08336	1.12586	1.2367	2.30316	3.81057	1.80419
	0.6	2.69838	1.57273	3.1775	2.70737	0.955714	1.07727	3.12361	3.24299	1.41016
	0.8	2.19445	1.55195	2.85653	2.02735	0.899318	1.16115	2.7341	3.11552	1.35146
	1	2.44871	1.49254	2.63234	2.23481	1.02848	1.06873	2.65105	3.03952	1.53183
	1.5	2.1218	1.38479	2.50346	2.12086	0.509948	0.740304	2.52392	2.89891	1.26102
	2	2.35072	1.4427	2.67014	2.19281	0.481885	0.8015	2.37845	3.00579	1.09753
	3	2.09502	1.61224	2.56944	1.9988	1.09997	0.87003	2.298	2.62825	1.08267
	4	2.12606	1.47124	2.19587	1.93143	1.30715	0.984446	2.38493	2.86391	1.08693
vfChrimson		P1-N1 amplitude (mV)
	StimDur(ms)	Animal replicates (one mouse per column)
	0.02	0.425543	0.343005	0	0	0.342948	0	0.333123	0.452192	0.347833	0.304463
	0.04	0.232048	0.598289	0.278194	0	0.646698	0	0.630991	0.679751	0.364594	0.626199
	0.06	0.435733	0.466205	0.158753	0.237246	0.386923	0.415094	0.574902	0.809842	0.432126	0.390027
	0.08	0.414165	0.522008	0	0.221272	0.743458	0	0.901069	1.0492	0	0.777132
	0.1	0.633482	0.69986	0.171639	0	0.83217	0.743423	0.958432	1.21791	0.402687	0.828259
	0.2	0.53481	1.07825	0.377782	0.384904	1.39798	0.509911	1.45876	2.02028	0.448461	1.37154
	0.4	0.89406	1.44238	0.798591	0.470317	2.38162	0.666806	2.82212	3.26356	0.888583	2.99133
	0.6	1.49199	1.455	0.912817	0.621602	3.13745	1.20654	3.90465	3.99192	1.43793	4.69971
	0.8	1.24617	1.5024	1.0663	0.736229	3.03959	1.36575	4.25118	3.91125	1.38245	5.45322
	1	1.23909	1.44816	1.12594	0.955835	2.99475	1.44857	4.27715	3.35926	1.34882	5.23134
	1.5	1.07008	1.11039	0.777486	0.646979	2.33908	1.12624	2.85492	2.78114	1.23258	4.08631
	2	1.00513	0.955251	0.482112	0.744283	1.53269	0.900483	2.47413	2.53721	0.859575	3.28511
	3	0.936118	0.933197	0.513611	0.328777	2.1789	1.14783	2.52207	2.92279	0.845841	3.81929
	4	1.23913	1.06991	0.729595	0.245285	2.20292	1.13189	1.48821	2.69067	0.959681	4.05456

## Sheet: Panel_I
		P1 latency (ms)
	StimDur(ms)	Animal replicates (one mouse per column)
vfChrimson	0.02	1.26	0.78			1.02		0.96	0.8	1.78	0.56
	0.04	1.12	0.68	0.34		0.74		0.48	0.74	1.42	0.62
	0.06	1.08	0.82	0.5	0.94	0.72	0.74	0.62	0.7	1.08	0.74
	0.08	0.88	0.84		0.96	0.62		0.54	0.7		0.56
	0.1	0.94	0.76	0.48		0.64	0.46	0.6	0.7	1.18	0.5
	0.2	0.98	0.76	0.78	1.06	0.74	0.7	0.6	0.74	1.26	0.62
	0.4	0.76	0.82	0.92	1.04	0.8	0.98	0.74	0.78	0.96	0.9
	0.6	1	0.84	0.92	1.12	0.86	1.24	0.86	0.82	1.04	0.92
	0.8	1.04	0.9	1	1.1	0.9	1.16	1	0.84	1.08	0.96
	1	1.02	0.9	1.12	1.16	0.9	1.18	1.06	0.84	1.1	0.98
	1.5	1.18	0.9	1.14	1.14	0.92	1.16	1.06	0.86	1.18	0.98
	2	1.12	0.9	1.12	1.2	0.92	1.14	1.06	0.86	1.26	1
	3	1.18	0.92	1.26	1.2	0.96	1.26	1.08	0.88	1.12	1.02
	4	1.2	0.94	1.24	1.22	0.96	0.98	1.1	0.9	1.16	1.04
		P1 latency (ms)
	StimDur(ms)	Animal replicates (one mouse per column)
vfChrimsonESTS	0.02	1.12	0.68	1.16	0.36		0.7
	0.04	0.8	0.7	0.68	0.6	1.04	0.42	0.88	0.72	0.54
	0.06	0.76	0.68	0.7	0.66	0.56		0.86	0.7	0.7
	0.08	0.72	0.6	0.72	0.62	0.52	0.34	0.76	0.62	0.68
	0.1	0.72	0.66	0.74	0.58	0.58	0.62	0.76	0.62	0.62
	0.2	0.66	0.68	0.66	0.54	0.54	0.78	0.72	0.58	0.58
	0.4	0.66	0.68	0.68	0.56	0.64	0.76	0.78	0.6	0.62
	0.6	0.7	0.78	0.7	0.58	0.76	0.78	0.84	0.62	0.62
	0.8	0.72	0.8	0.7	0.6	0.64	0.8	0.86	0.64	0.64
	1	0.72	0.8	0.72	0.6	0.68	0.82	0.88	0.64	0.66
	1.5	0.74	0.82	0.72	0.62	0.82	0.84	0.88	0.66	0.64
	2	0.76	0.84	0.74	0.6	0.96	0.82	0.88	0.66	0.66
	3	0.76	0.86	0.76	0.64	0.68	0.84	0.9	0.7	0.66
	4	0.78	0.86	0.78	0.64	0.7	0.84	0.9	0.72	0.68
