# Supplementary material for: Utility of red‐light ultrafast optogenetic stimulation of the auditory pathway
Source: EMBO Mol Med. 2021 May 7;13(6):e13391. doi: 10.15252/emmm.202013391 (PMC8185542; doi:10.15252/emmm.202013391)
Supplement: Supplementary file 5 — Source Data for Figure 4 [file EMMM-13-e13391-s006.xlsx]

## Sheet: fChrimson
Stimulation rate (Hz)	SP	VS	FSL	FSJ
20	1	0.99999	2.0005	0.034963		SP: Spike probability
20	1	0.999993	1.85088	0.030906		VS: Vector strength
20	1	0.999996	1.42825	0.022697		FS: First spike latency
20	0.99375	0.999763	1.96956	0.173947		FSJ: First spike jitter
20	0.9375	0.998718	2.58587	0.404661
50	0.815	0.990087	2.25012	0.449538
50	1	0.999861	1.5829	0.053223
50	1	0.999766	1.73935	0.068894
50	0.9925	0.993815	1.74226	0.234419
50	0.9975	0.999635	1.31709	0.086155
50	1	0.992831	2.68515	0.382369
50	1	0.999707	1.4079	0.077204
50	1	0.999517	2.05095	0.099094
50	0.3775	0.784033	5.39987	4.0739
50	0.9975	0.997779	3.40727	0.212835
50	0.95	0.990397	3.59488	0.408676
50	0.9475	0.998546	3.24454	0.171931
50	0.9875	0.998881	2.1602	0.150822
50	1	0.999678	1.6625	0.080896
50	1	0.999395	2.7564	0.110895
50	0.72	0.975842	3.74403	0.714887
50	0.99	0.998685	1.82577	0.13385
50	1	0.999751	1.6812	0.071199
50	1.0025	0.997101	2.65283	0.138469
50	1	0.999877	1.09705	0.049945
50	1	0.999769	1.371	0.068474
50	0.8375	0.998227	1.72752	0.189922
50	1	0.999894	1.5815	0.046467
50	1	0.999866	1.5716	0.052156
50	0.9975	0.999857	1.6007	0.053833
50	1	0.999859	1.5727	0.053496
50	1	0.999592	1.56375	0.091618
50	1	0.999844	1.42215	0.056305
50	1	0.999797	2.2853	0.064204
50	1	0.999882	1.5824	0.04889
50	1	0.999819	2.13085	0.060717
50	1	0.999908	1.25945	0.043329
50	0.6075	0.997386	2.43029	0.230761
50	1	0.999614	2.0837	0.088543
50	1	0.999922	1.5524	0.039852
50	0.9525	0.999706	2.00667	0.077246
50	0.995	0.997892	2.10749	0.207082
50	0.5175	0.980709	2.23447	0.728451
100	0.995	0.986565	2.16864	0.261875
100	1	0.996242	1.78083	0.139518
100	0.92	0.978612	2.20275	0.346087
100	0.92625	0.732749	2.14916	1.83456
100	0.9925	0.99839	1.46106	0.090435
100	1	0.959178	2.40515	0.459645
100	1	0.988759	2.49808	0.239526
100	0.99125	0.965982	2.14774	0.429571
100	0.155	0.524264	3.50242	2.09992
100	0.225	0.96188	3.59	0.444605
100	0.855	0.970065	2.09292	0.395618
100	0.3275	0.614385	3.60603	1.50438
100	0.83125	0.960697	2.16921	0.477989
100	1	0.99659	1.89918	0.131664
100	0.83	0.942183	3.23837	0.576133
100	1	0.997368	1.3758	0.115646
100	0.99875	0.996538	1.54914	0.132643
100	1	0.995716	1.7596	0.10969
100	0.99875	0.986372	1.91804	0.255708
100	1	0.998594	1.65155	0.084502
100	1	0.998726	1.71182	0.080422
100	1	0.989986	2.32687	0.19217
100	1	0.998804	1.517	0.077953
100	0	0
100	0.91	0.988697	1.7445	0.290587
100	0.98875	0.990575	2.75023	0.201477
100	1	0.994605	2.27945	0.168021
100	1	0.99618	1.75318	0.101014
100	0.97375	0.981016	2.34844	0.294513
100	0.38	0.944846	2.97724	0.538846
200	0.273125	0.891856	2.29414	0.377549
200	0.209375	0.831424	2.17845	0.481512
200	0.4275	0.771148	2.50643	0.59069
200	0.89125	0.392516	2.4063	1.03146
200	0.989375	0.536347	1.58846	0.766092
200	0.8875	0.913762	2.14617	0.341212
200	0.04	0.547404	3.26969	1.05922
200	0	0
200	0.08375	0.613198	2.16776	0.899975
200	0.454375	0.841854	2.42168	0.471613
200	0.079375	0.370686	2.55968	1.16366
200	0.230625	0.959147	1.53079	0.22981
200	0.230625	0.810676	1.82005	0.507574
200	0.331875	0.935088	1.88185	0.301088
200	0.1425	0.940384	2.02228	0.300417
200	0.585	0.787175	3.05775	0.575179
200	0.74625	0.940133	2.15811	0.285105
200	0	0
200	0.29875	0.926507	2.56213	0.325185
200	0	0
300	0.068333	0.863768	1.98234	0.295485
300	0.16875	0	1.66365	0.934735
300	0.545	0.160234	1.8083	1.00387
300	0.475417	0.835414	2.38618	0.323371
300	0	0
300	0.062083	0.925739	1.4821	0.208559
300	0	0
300	0.0725	0.785722	2.03997	0.371532
300	0	0
400	0.059063	0.294889	1.34878	0.809277
400	0.093438	0.567982	1.53686	0.877628
400	0	0
400	0	0
400	0	0
400	0	0
500	0.031	0.375068	0.807258	0.628977
500	0.04975	0.235737	0.980101	0.65749
500	0	0
500	0	0
500	0	0
600	0.056667	0.266139	0.727031	0.482035
600	0.24875	0	0.801223	0.477701
600	0	0
600	0	0
700	0.05	0.295413	0.537059	0.344232
700	0.175893	0	0.703672	0.402952
800	0.022344	0.507876	0.47502	0.283188
800	0.164844	0	0.647599	0.360952
800	0.131406	0	0.638143	0.362633
800	0	0
800	0	0
900	0.021528	0.508838	0.433452	0.245373
900	0.122917	0	0.540648	0.323533
900	0	0
1000	0	0
1000	0.108125	0	0.504717	0.283622
1000	0	0

## Sheet: vfChrimson
Data point identifier	StimRate (Hz)	StimDur (ms)	LaserIntensity [mW]	SpikeProbability	VS_All	SpikeLatency_First (ms)	SpikeJitter_First (ms)
PHPB_hSYNvfChrimsonEYFP_Mo5034_10123_6_20200122_pos_Unit9	5	1	100	1	0	2.53	3.65193			PHPB_hSYNvfChrimsonEYFP_Mo5034_10123_6_20200122_pos_Unit9
PHPB_hSYNvfChrimsonEYFP_Mo5034_10123_6_20200122_pos_Unit9	10	1	100	1	0.378331	2.56	5.25373			Name of viral construct
PHPB_hSYNvfChrimsonEYFP_Mo655677_20190704_pos_Unit2	10	1	100	0.0875	0	2.25	28.5102			Animal ID
PHPB_hSYNvfChrimsonEYFP_Mo655677_20190704_pos_Unit5	10	1	100	1	0.984049	2.66	0.0887			Date of experiment
PHPB_hSYNvfChrimsonEYFP_Mo655677_20190704_pos_Unit8	10	1	100	1	0.97697	2.39	0.061788			Order number of unit
PHPB_hSYNvfChrimsonEYFP_Mo655680_20190816_pos_Unit5	10	1	100	1	0.865419	2.2	0.090955
PHPB_hSYNvfChrimsonEYFP_Mo5030_10119_2_20200113_pos_Unit9	20	1	100	1	0.248211	2.49	0.485914
PHPB_hSYNvfChrimsonEYFP_Mo5031_10120_3_20200120_pos_Unit11	20	1	100	0.9625	0.87335	2.55	0.346244
PHPB_hSYNvfChrimsonEYFP_Mo5031_10120_3_20200120_pos_Unit3	20	1	100	0.9875	0.921882	2.72	0.169545
PHPB_hSYNvfChrimsonEYFP_Mo5034_10123_6_20200122_pos_Unit7	20	1	100	0.6875	0	1.79	15.1031
PHPB_hSYNvfChrimsonEYFP_Mo5034_10123_6_20200122_pos_Unit9	20	1	100	0.99375	0.616157	2.61	3.34353
PHPB_hSYNvfChrimsonEYFP_Mo5035_10124_7_20200115_pos_Unit1	20	1	100	1	0.13625	2.7	0.658622
PHPB_hSYNvfChrimsonEYFP_Mo5035_10124_7_20200115_pos_Unit2	20	1	100	1	0.983004	2.16	0.025452
PHPB_hSYNvfChrimsonEYFP_Mo5035_10124_7_20200115_pos_Unit6	20	1	100	1	0.803127	2.05	0.260993
PHPB_hSYNvfChrimsonEYFP_Mo5030_10119_2_20200113_pos_Unit4	50	1	100	0.98	0.968396	3.17	1.55909
PHPB_hSYNvfChrimsonEYFP_Mo5030_10119_2_20200113_pos_Unit5	50	1	100	0.8475	0.998506	3.47	0.174311
PHPB_hSYNvfChrimsonEYFP_Mo5030_10119_2_20200113_pos_Unit6	50	1	100	0.0775	0.997476	2.79	0.230003
PHPB_hSYNvfChrimsonEYFP_Mo5030_10119_2_20200113_pos_Unit7	50	1	100	0.7475	0.996647	3.12	0.261518
PHPB_hSYNvfChrimsonEYFP_Mo5030_10119_2_20200113_pos_Unit9	50	1	100	1	0.441061	2.85	0.969738
PHPB_hSYNvfChrimsonEYFP_Mo5031_10120_3_20200120_pos_Unit10	50	1	100	1	0.944209	2.37	0.141735
PHPB_hSYNvfChrimsonEYFP_Mo5031_10120_3_20200120_pos_Unit11	50	1	100	0.9975	0.989294	2.83	0.146058
PHPB_hSYNvfChrimsonEYFP_Mo5031_10120_3_20200120_pos_Unit3	50	1	100	1	0.989229	2.95	0.242745
PHPB_hSYNvfChrimsonEYFP_Mo5034_10123_6_20200122_pos_Unit7	50	1	100	0.325	0.237259	0.09	5.7243
PHPB_hSYNvfChrimsonEYFP_Mo5034_10123_6_20200122_pos_Unit9	50	1	100	0.945	0.541598	2.95	1.94918
PHPB_hSYNvfChrimsonEYFP_Mo5035_10124_7_20200115_pos_Unit1	50	1	100	0.9875	0.451484	2.79	1.22515
PHPB_hSYNvfChrimsonEYFP_Mo5035_10124_7_20200115_pos_Unit2	50	1	100	1	0.998238	2.34	0.049539
PHPB_hSYNvfChrimsonEYFP_Mo5035_10124_7_20200115_pos_Unit5	50	1	100	0.995	0.988253	2.29	0.042979
PHPB_hSYNvfChrimsonEYFP_Mo5035_10124_7_20200115_pos_Unit6	50	1	100	1	0.999007	2.17	0.073753
PHPB_hSYNvfChrimsonEYFP_Mo655677_20190704_pos_Unit11	50	1	100	0.4125	0.952416	3.54	1.17271
PHPB_hSYNvfChrimsonEYFP_Mo655677_20190704_pos_Unit12	50	1	100	0.985	0.986391	3.11	0.153425
PHPB_hSYNvfChrimsonEYFP_Mo655677_20190704_pos_Unit21	50	1	100	0.97	0.991966	2.62	0.136578
PHPB_hSYNvfChrimsonEYFP_Mo655677_20190704_pos_Unit3	50	1	100	0.28	0.955211	1.84	0.959022
PHPB_hSYNvfChrimsonEYFP_Mo655677_20190704_pos_Unit4	50	1	100	1	0.994292	2.28	0.1149
PHPB_hSYNvfChrimsonEYFP_Mo655677_20190704_pos_Unit8	50	1	100	0.9925	0.98902	2.59	0.114292
PHPB_hSYNvfChrimsonEYFP_Mo655680_20190816_pos_Unit5	50	1	100	1	0.98597	2.79	0.177682
PHPB_hSYNvfChrimsonEYFP_Mo5030_10119_2_20200113_pos_Unit5	100	1	100	0.24	0.991926	3.45	0.203153
PHPB_hSYNvfChrimsonEYFP_Mo5030_10119_2_20200113_pos_Unit9	100	1	100	0.935	0.510199	3.45	1.14771
PHPB_hSYNvfChrimsonEYFP_Mo5031_10120_3_20200120_pos_Unit11	100	1	100	0.67	0.946724	3.06	0.51671
PHPB_hSYNvfChrimsonEYFP_Mo5031_10120_3_20200120_pos_Unit3	100	1	100	0.54625	0.95994	3.01	0.504333
PHPB_hSYNvfChrimsonEYFP_Mo5034_10123_6_20200122_pos_Unit9	100	1	100	0.475	0.377518	3.14	2.38737
PHPB_hSYNvfChrimsonEYFP_Mo5035_10124_7_20200115_pos_Unit1	100	1	100	1	0.817822	2.96	0.604719
PHPB_hSYNvfChrimsonEYFP_Mo5035_10124_7_20200115_pos_Unit5	100	1	100	1	0.99321	2.62	0.113685
PHPB_hSYNvfChrimsonEYFP_Mo5035_10124_7_20200115_pos_Unit6	100	1	100	1	0.99533	2.62	0.115609
PHPB_hSYNvfChrimsonEYFP_Mo655677_20190704_pos_Unit10	100	1	100	0.99875	0.992832	2.73	0.144003
PHPB_hSYNvfChrimsonEYFP_Mo655677_20190704_pos_Unit11	100	1	100	0.55875	0.986741	2.17	0.191304
PHPB_hSYNvfChrimsonEYFP_Mo655677_20190704_pos_Unit12	100	1	100	0.625	0.975533	3.33	0.361488
PHPB_hSYNvfChrimsonEYFP_Mo655677_20190704_pos_Unit2	100	1	100	0.91875	0.985802	3.01	0.219132
PHPB_hSYNvfChrimsonEYFP_Mo655677_20190704_pos_Unit21	100	1	100	0.05875	0.947553	2.55	0.902436
PHPB_hSYNvfChrimsonEYFP_Mo655677_20190704_pos_Unit25	100	1	100	0.9325	0.983739	2.86	0.256619
PHPB_hSYNvfChrimsonEYFP_Mo655677_20190704_pos_Unit3	100	1	100	1	0.996287	2.41	0.097849
PHPB_hSYNvfChrimsonEYFP_Mo655677_20190704_pos_Unit4	100	1	100	1	0.997571	2.23	0.045063
PHPB_hSYNvfChrimsonEYFP_Mo655677_20190704_pos_Unit5	100	1	100	0.27375	0.974033	3.13	0.375901
PHPB_hSYNvfChrimsonEYFP_Mo655677_20190704_pos_Unit8	100	1	100	0.28375	0.958331	2.74	0.606279
PHPB_hSYNvfChrimsonEYFP_Mo655677_20190704_pos_Unit9	100	1	100	0.8575	0.985158	2.67	0.244195
PHPB_hSYNvfChrimsonEYFP_Mo655680_20190816_pos_Unit3	100	1	100	0.20125	0.968572	3.17	0.461855
PHPB_hSYNvfChrimsonEYFP_Mo655680_20190816_pos_Unit4	100	1	100	0.2625	0.97957	3.35	0.31571
PHPB_hSYNvfChrimsonEYFP_Mo655680_20190816_pos_Unit5	100	1	100	0.4825	0.975451	3.34	0.370719
PHPB_hSYNvfChrimsonEYFP_Mo5030_10119_2_20200113_pos_Unit9	200	1	100	0.3425	0.150741	0.63	1.31306
PHPB_hSYNvfChrimsonEYFP_Mo5031_10120_3_20200120_pos_Unit10	200	1	100	0.186875	0.883361	3.21	0.448855
PHPB_hSYNvfChrimsonEYFP_Mo5031_10120_3_20200120_pos_Unit11	200	1	100	0.315	0.890722	3.28	0.413469
PHPB_hSYNvfChrimsonEYFP_Mo5031_10120_3_20200120_pos_Unit3	200	1	100	0.143125	0.683083	3.9	1.13582
PHPB_hSYNvfChrimsonEYFP_Mo5034_10123_6_20200122_pos_Unit7	200	1	100	0.11625	0.261471	2.79	1.20954
PHPB_hSYNvfChrimsonEYFP_Mo5034_10123_6_20200122_pos_Unit9	200	1	100	0.1325	0	2.81	1.39794
PHPB_hSYNvfChrimsonEYFP_Mo5035_10124_7_20200115_pos_Unit2	200	1	100	1	0.979311	2.73	0.162765
PHPB_hSYNvfChrimsonEYFP_Mo5035_10124_7_20200115_pos_Unit5	200	1	100	0.734375	0.932863	3.03	0.29974
PHPB_hSYNvfChrimsonEYFP_Mo5035_10124_7_20200115_pos_Unit6	200	1	100	0.544375	0.937826	2.95	0.289276
PHPB_hSYNvfChrimsonEYFP_Mo655677_20190704_pos_Unit12	200	1	100	0	0
PHPB_hSYNvfChrimsonEYFP_Mo655680_20190816_pos_Unit5	200	1	100	0.2325	0.916747	3.28	0.335624
PHPB_hSYNvfChrimsonEYFP_Mo655677_20190704_pos_Unit3	250	1	100	0.4385	0.916535	3.11	0.37782
PHPB_hSYNvfChrimsonEYFP_Mo655677_20190704_pos_Unit5	250	1	100	0	0
PHPB_hSYNvfChrimsonEYFP_Mo5030_10119_2_20200113_pos_Unit4	299.4	1	100	0.149466	0.273749	0.329853	1.09126
PHPB_hSYNvfChrimsonEYFP_Mo5030_10119_2_20200113_pos_Unit5	299.4	1	100	0	0
PHPB_hSYNvfChrimsonEYFP_Mo5030_10119_2_20200113_pos_Unit9	299.4	1	100	0.234218	0	0.558691	0.978253
PHPB_hSYNvfChrimsonEYFP_Mo5031_10120_3_20200120_pos_Unit11	299.4	1	100	0.181613	0.735106	2.56	1.33034
PHPB_hSYNvfChrimsonEYFP_Mo5031_10120_3_20200120_pos_Unit3	299.4	1	100	0	0
PHPB_hSYNvfChrimsonEYFP_Mo5034_10123_6_20200122_pos_Unit7	299.4	1	100	0.132766	0.283159	2.89868	1.08
PHPB_hSYNvfChrimsonEYFP_Mo5034_10123_6_20200122_pos_Unit9	299.4	1	100	0.10187	0	2.72	0.945591
PHPB_hSYNvfChrimsonEYFP_Mo5035_10124_7_20200115_pos_Unit1	299.4	1	100	0.273046	0	2.85	1.0021
PHPB_hSYNvfChrimsonEYFP_Mo5035_10124_7_20200115_pos_Unit2	299.4	1	100	0.414579	0.906008	2.51999	0.453163
PHPB_hSYNvfChrimsonEYFP_Mo5035_10124_7_20200115_pos_Unit5	299.4	1	100	0.243821	0.810232	2.47	1.21866
PHPB_hSYNvfChrimsonEYFP_Mo5035_10124_7_20200115_pos_Unit6	299.4	1	100	0.272629	0.840905	2.33	0.908498
PHPB_hSYNvfChrimsonEYFP_Mo655677_20190704_pos_Unit3	299.4	1	100	0.260104	0.852116	2.13	0.545048
PHPB_hSYNvfChrimsonEYFP_Mo655677_20190704_pos_Unit8	299.4	1	100	0	0
PHPB_hSYNvfChrimsonEYFP_Mo655680_20190816_pos_Unit5	299.4	1	100	0.133183	0.755807	2.79	1.17934
PHPB_hSYNvfChrimsonEYFP_Mo5030_10119_2_20200113_pos_Unit5	400	1	100	0	0
PHPB_hSYNvfChrimsonEYFP_Mo5030_10119_2_20200113_pos_Unit7	400	1	100	0.06625	0.24715	1.02	0.62534
PHPB_hSYNvfChrimsonEYFP_Mo5030_10119_2_20200113_pos_Unit9	400	1	100	0.15875	0	0.02	0.707116
PHPB_hSYNvfChrimsonEYFP_Mo5031_10120_3_20200120_pos_Unit11	400	1	100	0.151563	0.44375	0.81	0.585243
PHPB_hSYNvfChrimsonEYFP_Mo5031_10120_3_20200120_pos_Unit3	400	1	100	0	0
PHPB_hSYNvfChrimsonEYFP_Mo5034_10123_6_20200122_pos_Unit7	400	1	100	0.108125	0	0.07	0.720166
PHPB_hSYNvfChrimsonEYFP_Mo5034_10123_6_20200122_pos_Unit9	400	1	100	0.099375	0	0.37	0.721633
PHPB_hSYNvfChrimsonEYFP_Mo5035_10124_7_20200115_pos_Unit1	400	1	100	0.175313	0	0.12	0.751981
PHPB_hSYNvfChrimsonEYFP_Mo5035_10124_7_20200115_pos_Unit2	400	1	100	0.077188	0.691952	0.68	0.46782
PHPB_hSYNvfChrimsonEYFP_Mo5035_10124_7_20200115_pos_Unit5	400	1	100	0	0
PHPB_hSYNvfChrimsonEYFP_Mo5035_10124_7_20200115_pos_Unit6	400	1	100	0.092188	0.610938	0.67	0.507565
PHPB_hSYNvfChrimsonEYFP_Mo655677_20190704_pos_Unit25	400	1	100	0	0
PHPB_hSYNvfChrimsonEYFP_Mo655680_20190816_pos_Unit5	400	1	100	0.091875	0.603252	0.63	0.504353
PHPB_hSYNvfChrimsonEYFP_Mo5030_10119_2_20200113_pos_Unit6	500	1	100	0.063	0.434964	0.18	0.466892
PHPB_hSYNvfChrimsonEYFP_Mo5030_10119_2_20200113_pos_Unit9	500	1	100	0.116	0	0.63	0.594886
PHPB_hSYNvfChrimsonEYFP_Mo5031_10120_3_20200120_pos_Unit10	500	1	100	0	0
PHPB_hSYNvfChrimsonEYFP_Mo5031_10120_3_20200120_pos_Unit11	500	1	100	0.1045	0.352077	1.1	0.442405
PHPB_hSYNvfChrimsonEYFP_Mo5031_10120_3_20200120_pos_Unit3	500	1	100	0	0
PHPB_hSYNvfChrimsonEYFP_Mo5034_10123_6_20200122_pos_Unit7	500	1	100	0.1135	0	0.61	0.578729
PHPB_hSYNvfChrimsonEYFP_Mo5034_10123_6_20200122_pos_Unit9	500	1	100	0.0805	0	1.85	0.567618
PHPB_hSYNvfChrimsonEYFP_Mo5035_10124_7_20200115_pos_Unit1	500	1	100	0.14625	0	0.72	0.586192
PHPB_hSYNvfChrimsonEYFP_Mo5035_10124_7_20200115_pos_Unit2	500	1	100	0	0
PHPB_hSYNvfChrimsonEYFP_Mo5035_10124_7_20200115_pos_Unit5	500	1	100	0.098	0.393575	1.62	0.516955
PHPB_hSYNvfChrimsonEYFP_Mo5035_10124_7_20200115_pos_Unit6	500	1	100	0.08575	0.387104	1	0.423003
PHPB_hSYNvfChrimsonEYFP_Mo655677_20190704_pos_Unit11	500	1	100	0.055	0.202319	1.01	0.511424
PHPB_hSYNvfChrimsonEYFP_Mo655677_20190704_pos_Unit2	500	1	100	0	0
PHPB_hSYNvfChrimsonEYFP_Mo655677_20190704_pos_Unit5	500	1	100	0	0
PHPB_hSYNvfChrimsonEYFP_Mo655677_20190704_pos_Unit8	500	1	100	0	0
PHPB_hSYNvfChrimsonEYFP_Mo655680_20190816_pos_Unit5	500	1	100	0.08	0.458072	0.96	0.404091
PHPB_hSYNvfChrimsonEYFP_Mo5030_10119_2_20200113_pos_Unit9	602.41	1	100	0.090885	0	0.520011	0.492775
PHPB_hSYNvfChrimsonEYFP_Mo5031_10120_3_20200120_pos_Unit11	602.41	1	100	0.096695	0	0.930001	0.486619
PHPB_hSYNvfChrimsonEYFP_Mo5031_10120_3_20200120_pos_Unit3	602.41	1	100	0	0
PHPB_hSYNvfChrimsonEYFP_Mo5034_10123_6_20200122_pos_Unit7	602.41	1	100	0.099807	0	0.130098	0.491706
PHPB_hSYNvfChrimsonEYFP_Mo5034_10123_6_20200122_pos_Unit9	602.41	1	100	0.06889	0	3.98e-06	0.494465
PHPB_hSYNvfChrimsonEYFP_Mo5035_10124_7_20200115_pos_Unit2	602.41	1	100	0	0
PHPB_hSYNvfChrimsonEYFP_Mo5035_10124_7_20200115_pos_Unit5	602.41	1	100	0.071172	0	0.980001	0.496304
PHPB_hSYNvfChrimsonEYFP_Mo5035_10124_7_20200115_pos_Unit6	602.41	1	100	0	0
PHPB_hSYNvfChrimsonEYFP_Mo655677_20190704_pos_Unit3	602.41	1	100	0	0
PHPB_hSYNvfChrimsonEYFP_Mo655680_20190816_pos_Unit5	602.41	1	100	0.07138	0	0.020002	0.496521
PHPB_hSYNvfChrimsonEYFP_Mo5030_10119_2_20200113_pos_Unit5	704.23	1	100	0	0
PHPB_hSYNvfChrimsonEYFP_Mo5030_10119_2_20200113_pos_Unit9	704.23	1	100	0.07171	0	0.00149	0.417529
PHPB_hSYNvfChrimsonEYFP_Mo5031_10120_3_20200120_pos_Unit11	704.23	1	100	0.083957	0	0.080019	0.426953
PHPB_hSYNvfChrimsonEYFP_Mo5031_10120_3_20200120_pos_Unit3	704.23	1	100	0	0
PHPB_hSYNvfChrimsonEYFP_Mo5034_10123_6_20200122_pos_Unit7	704.23	1	100	0.116439	0.12619	0.04044	0.439785
PHPB_hSYNvfChrimsonEYFP_Mo5034_10123_6_20200122_pos_Unit9	704.23	1	100	0	0
PHPB_hSYNvfChrimsonEYFP_Mo5035_10124_7_20200115_pos_Unit1	704.23	1	100	0.092654	0	0.021743	0.414153
PHPB_hSYNvfChrimsonEYFP_Mo5035_10124_7_20200115_pos_Unit2	704.23	1	100	0	0
PHPB_hSYNvfChrimsonEYFP_Mo5035_10124_7_20200115_pos_Unit6	704.23	1	100	0	0
PHPB_hSYNvfChrimsonEYFP_Mo5030_10119_2_20200113_pos_Unit5	793.65	1	100	0.061583	0	0.179996	0.356365
PHPB_hSYNvfChrimsonEYFP_Mo5030_10119_2_20200113_pos_Unit6	793.65	1	100	0	0
PHPB_hSYNvfChrimsonEYFP_Mo5030_10119_2_20200113_pos_Unit9	793.65	1	100	0.08694	0	0.189777	0.354297
PHPB_hSYNvfChrimsonEYFP_Mo5031_10120_3_20200120_pos_Unit11	793.65	1	100	0.076073	0	0.369997	0.356409
PHPB_hSYNvfChrimsonEYFP_Mo5031_10120_3_20200120_pos_Unit3	793.65	1	100	0	0
PHPB_hSYNvfChrimsonEYFP_Mo5034_10123_6_20200122_pos_Unit7	793.65	1	100	0.088358	0	0.089989	0.374628
PHPB_hSYNvfChrimsonEYFP_Mo5034_10123_6_20200122_pos_Unit9	793.65	1	100	0.074498	0	0.229844	0.380406
PHPB_hSYNvfChrimsonEYFP_Mo5035_10124_7_20200115_pos_Unit2	793.65	1	100	0	0
PHPB_hSYNvfChrimsonEYFP_Mo5035_10124_7_20200115_pos_Unit6	793.65	1	100	0	0
PHPB_hSYNvfChrimsonEYFP_Mo655677_20190704_pos_Unit11	793.65	1	100	0	0
PHPB_hSYNvfChrimsonEYFP_Mo655677_20190704_pos_Unit12	793.65	1	100	0	0
PHPB_hSYNvfChrimsonEYFP_Mo655677_20190704_pos_Unit25	793.65	1	100	0	0
PHPB_hSYNvfChrimsonEYFP_Mo655677_20190704_pos_Unit3	793.65	1	100	0	0
PHPB_hSYNvfChrimsonEYFP_Mo655677_20190704_pos_Unit5	793.65	1	100	0	0
PHPB_hSYNvfChrimsonEYFP_Mo655677_20190704_pos_Unit8	793.65	1	100	0	0
PHPB_hSYNvfChrimsonEYFP_Mo655680_20190816_pos_Unit5	793.65	1	100	0.065048	0	0.829997	0.365691
PHPB_hSYNvfChrimsonEYFP_Mo5030_10119_2_20200113_pos_Unit9	892.86	0.5	100	0.07812	0	0.050011	0.324977
PHPB_hSYNvfChrimsonEYFP_Mo5031_10120_3_20200120_pos_Unit11	892.86	0.5	100	0.0581	0	0.430007	0.303308
PHPB_hSYNvfChrimsonEYFP_Mo5031_10120_3_20200120_pos_Unit3	892.86	0.5	100	0	0
PHPB_hSYNvfChrimsonEYFP_Mo5034_10123_6_20200122_pos_Unit7	892.86	0.5	100	0.0938	0	0.10086	0.325652
PHPB_hSYNvfChrimsonEYFP_Mo5034_10123_6_20200122_pos_Unit9	892.86	0.5	100	0	0
PHPB_hSYNvfChrimsonEYFP_Mo5035_10124_7_20200115_pos_Unit1	892.86	0.5	100	0.08792	0	0.630007	0.327976
PHPB_hSYNvfChrimsonEYFP_Mo5035_10124_7_20200115_pos_Unit2	892.86	0.5	100	0	0
PHPB_hSYNvfChrimsonEYFP_Mo5035_10124_7_20200115_pos_Unit6	892.86	0.5	100	0	0
PHPB_hSYNvfChrimsonEYFP_Mo655680_20190816_pos_Unit5	892.86	0.5	100	0	0
PHPB_hSYNvfChrimsonEYFP_Mo5030_10119_2_20200113_pos_Unit9	1000	0.5	100	0.059625	0	0.84	0.303699
PHPB_hSYNvfChrimsonEYFP_Mo5031_10120_3_20200120_pos_Unit10	1000	0.5	100	0	0
PHPB_hSYNvfChrimsonEYFP_Mo5031_10120_3_20200120_pos_Unit11	1000	0.5	100	0.05675	0	0.05	0.286555
PHPB_hSYNvfChrimsonEYFP_Mo5031_10120_3_20200120_pos_Unit3	1000	0.5	100	0	0
PHPB_hSYNvfChrimsonEYFP_Mo5034_10123_6_20200122_pos_Unit7	1000	0.5	100	0.08175	0.140391	0.39	0.266258
PHPB_hSYNvfChrimsonEYFP_Mo5034_10123_6_20200122_pos_Unit9	1000	0.5	100	0.048125	0.138248	0.52	0.262181
PHPB_hSYNvfChrimsonEYFP_Mo5035_10124_7_20200115_pos_Unit1	1000	0.5	100	0.060125	0	0.67	0.302046
PHPB_hSYNvfChrimsonEYFP_Mo5035_10124_7_20200115_pos_Unit2	1000	0.5	100	0	0
PHPB_hSYNvfChrimsonEYFP_Mo5035_10124_7_20200115_pos_Unit5	1000	0.5	100	0	0
PHPB_hSYNvfChrimsonEYFP_Mo5035_10124_7_20200115_pos_Unit6	1000	0.5	100	0	0
PHPB_hSYNvfChrimsonEYFP_Mo655677_20190704_pos_Unit2	1000	0.5	100	0	0
PHPB_hSYNvfChrimsonEYFP_Mo655677_20190704_pos_Unit3	1000	0.5	100	0	0
PHPB_hSYNvfChrimsonEYFP_Mo655677_20190704_pos_Unit5	1000	0.5	100	0	0
PHPB_hSYNvfChrimsonEYFP_Mo655680_20190816_pos_Unit5	1000	0.5	100	0	0

## Sheet: vfChrimsonESTS
Data point identifier	StimRate (Hz)	StimDur (ms)	LaserIntensity [mW]	SpikeProbability	VS_All	SpikeLatency_First (ms)	SpikeJitter_First (ms)
PHPeB_hSYNvfChrimsonESTSeYFP_Mo001803_20191030_pos_Unit15	5	1	100	1	0.881849	2.01	0.030951
PHPeB_hSYNvfChrimsonESTSeYFP_Mo001803_20191030_pos_Unit12	10	1	100	0	0					PHPeB_hSYNvfChrimsonESTSeYFP_Mo001803_20191030_pos_Unit15
PHPeB_hSYNvfChrimsonESTSeYFP_Mo655683_20190705_pos_Unit16	10	1	100	0.9625	0.351914	2.56	11.5163			Name of viral construct
PHPeB_hSYNvfChrimsonESTSeYFP_Mo001801_20191029_pos_Unit1	50	1	100	1	0.967955	2.5	0.051337			Animal ID
PHPeB_hSYNvfChrimsonESTSeYFP_Mo001802_20191031_pos_Unit4	50	1	100	1	0.999112	3.24	0.138052			Date of experiment
PHPeB_hSYNvfChrimsonESTSeYFP_Mo001803_20191030_pos_Unit12	50	1	100	1	0.999936	2.39	0.036175			Order number of unit
PHPeB_hSYNvfChrimsonESTSeYFP_Mo001803_20191030_pos_Unit15	50	1	100	0.1225	0.906898	2.66	2.28078
PHPeB_hSYNvfChrimsonESTSeYFP_Mo002222_9630_20191124_pos_Unit3	50	1	100	1	0.991484	2	0.104147
PHPeB_hSYNvfChrimsonESTSeYFP_Mo655683_20190705_pos_Unit14	50	1	100	0.9025	0.966718	2.96	0.057575
PHPeB_hSYNvfChrimsonESTSeYFP_Mo655683_20190705_pos_Unit15	50	1	100	1	0.996488	2.79	0.267641
PHPeB_hSYNvfChrimsonESTSeYFP_Mo655683_20190705_pos_Unit16	50	1	100	0.7025	0.66972	2.63	3.27234
PHPeB_hSYNvfChrimsonESTSeYFP_Mo655684_20190814_pos_Unit3	50	1	100	1	0.995247	2.89	0.151821
PHPeB_hSYNvfChrimsonESTSeYFP_Mo001801_20191029_pos_Unit1	100	1	100	1	0.989711	2.62	0.12683
PHPeB_hSYNvfChrimsonESTSeYFP_Mo001801_20191029_pos_Unit2	100	1	100	0.99625	0.980949	2.68	0.090971
PHPeB_hSYNvfChrimsonESTSeYFP_Mo001801_20191029_pos_Unit4	100	1	100	0.59375	0.981058	3.57	0.311644
PHPeB_hSYNvfChrimsonESTSeYFP_Mo001802_20191031_pos_Unit4	100	1	100	1	0.996632	3.28	0.066625
PHPeB_hSYNvfChrimsonESTSeYFP_Mo001802_20191031_pos_Unit9	100	1	100	1	0.999419	2.46	0.054276
PHPeB_hSYNvfChrimsonESTSeYFP_Mo001803_20191030_pos_Unit10	100	1	100	1	0.999415	2.22	0.054504
PHPeB_hSYNvfChrimsonESTSeYFP_Mo001803_20191030_pos_Unit11	100	1	100	0.68875	0.865177	2.56	0.864682
PHPeB_hSYNvfChrimsonESTSeYFP_Mo001803_20191030_pos_Unit12	100	1	100	1	0.999541	2.35	0.048248
PHPeB_hSYNvfChrimsonESTSeYFP_Mo001803_20191030_pos_Unit15	100	1	100	0.3175	0.967247	2.42	0.612975
PHPeB_hSYNvfChrimsonESTSeYFP_Mo001803_20191030_pos_Unit17	100	1	100	1	0.99963	2.18	0.043354
PHPeB_hSYNvfChrimsonESTSeYFP_Mo001803_20191030_pos_Unit6	100	1	100	0.81625	0.977979	3.55	0.336621
PHPeB_hSYNvfChrimsonESTSeYFP_Mo001803_20191030_pos_Unit9	100	1	100	0.53	0.743007	2.67	1.76136
PHPeB_hSYNvfChrimsonESTSeYFP_Mo002222_9630_20191124_pos_Unit2	100	1	100	0.99	0.992005	3.57	0.206808
PHPeB_hSYNvfChrimsonESTSeYFP_Mo002222_9630_20191124_pos_Unit3	100	1	100	0.00625	0	1.22	3.07225
PHPeB_hSYNvfChrimsonESTSeYFP_Mo002222_9630_20191124_pos_Unit4	100	1	100	0.975	0.997508	2.18	0.055952
PHPeB_hSYNvfChrimsonESTSeYFP_Mo655683_20190705_pos_Unit16	100	1	100	0.72125	0.704872	2.63	1.15349
PHPeB_hSYNvfChrimsonESTSeYFP_Mo655684_20190814_pos_Unit3	100	1	100	0.99875	0.994486	3.07	0.143103
PHPeB_hSYNvfChrimsonESTSeYFP_Mo001801_20191029_pos_Unit1	200	1	100	0.126875	0.818158	3.31	0.641367
PHPeB_hSYNvfChrimsonESTSeYFP_Mo001801_20191029_pos_Unit2	200	1	100	0.431875	0.935877	3.28	0.339518
PHPeB_hSYNvfChrimsonESTSeYFP_Mo001801_20191029_pos_Unit4	200	1	100	0	0
PHPeB_hSYNvfChrimsonESTSeYFP_Mo001802_20191031_pos_Unit4	200	1	100	0.89375	0.98141	3.51	0.153614
PHPeB_hSYNvfChrimsonESTSeYFP_Mo001803_20191030_pos_Unit10	200	1	100	0.718125	0.977683	2.67	0.169286
PHPeB_hSYNvfChrimsonESTSeYFP_Mo001803_20191030_pos_Unit11	200	1	100	0.4425	0.840663	3.33	0.539437
PHPeB_hSYNvfChrimsonESTSeYFP_Mo001803_20191030_pos_Unit12	200	1	100	0	0
PHPeB_hSYNvfChrimsonESTSeYFP_Mo001803_20191030_pos_Unit15	200	1	100	0	0
PHPeB_hSYNvfChrimsonESTSeYFP_Mo001803_20191030_pos_Unit6	200	1	100	0	0
PHPeB_hSYNvfChrimsonESTSeYFP_Mo001803_20191030_pos_Unit9	200	1	100	0.29375	0.420475	3.11	1.30298
PHPeB_hSYNvfChrimsonESTSeYFP_Mo002222_9630_20191124_pos_Unit3	200	1	100	0.91625	0.949935	2.45	0.249844
PHPeB_hSYNvfChrimsonESTSeYFP_Mo655683_20190705_pos_Unit15	200	1	100	0	0
PHPeB_hSYNvfChrimsonESTSeYFP_Mo655683_20190705_pos_Unit16	200	1	100	0.490625	0.675359	2.62	0.728311
PHPeB_hSYNvfChrimsonESTSeYFP_Mo655684_20190814_pos_Unit3	200	1	100	0.35375	0.94713	3.51	0.268689
PHPeB_hSYNvfChrimsonESTSeYFP_Mo001801_20191029_pos_Unit2	299.4	1	100	0	0
PHPeB_hSYNvfChrimsonESTSeYFP_Mo001801_20191029_pos_Unit4	299.4	1	100	0	0
PHPeB_hSYNvfChrimsonESTSeYFP_Mo001802_20191031_pos_Unit4	299.4	1	100	0.480962	0.879059	0.039906	1.26111
PHPeB_hSYNvfChrimsonESTSeYFP_Mo001803_20191030_pos_Unit10	299.4	1	100	0.147378	0.910152	2.83993	0.269998
PHPeB_hSYNvfChrimsonESTSeYFP_Mo001803_20191030_pos_Unit11	299.4	1	100	0.306446	0.66542	2.60874	1.07232
PHPeB_hSYNvfChrimsonESTSeYFP_Mo001803_20191030_pos_Unit12	299.4	1	100	0	0
PHPeB_hSYNvfChrimsonESTSeYFP_Mo001803_20191030_pos_Unit15	299.4	1	100	0	0
PHPeB_hSYNvfChrimsonESTSeYFP_Mo001803_20191030_pos_Unit6	299.4	1	100	0	0
PHPeB_hSYNvfChrimsonESTSeYFP_Mo001803_20191030_pos_Unit9	299.4	1	100	0.209586	0.265007	0.009599	1.03332
PHPeB_hSYNvfChrimsonESTSeYFP_Mo002222_9630_20191124_pos_Unit3	299.4	1	100	0.088093	0.860687	1.97	0.319612
PHPeB_hSYNvfChrimsonESTSeYFP_Mo655684_20190814_pos_Unit3	299.4	1	100	0	0
PHPeB_hSYNvfChrimsonESTSeYFP_Mo001801_20191029_pos_Unit1	400	1	100	0	0
PHPeB_hSYNvfChrimsonESTSeYFP_Mo001801_20191029_pos_Unit2	400	1	100	0	0
PHPeB_hSYNvfChrimsonESTSeYFP_Mo001801_20191029_pos_Unit4	400	1	100	0	0
PHPeB_hSYNvfChrimsonESTSeYFP_Mo001802_20191031_pos_Unit4	400	1	100	0	0
PHPeB_hSYNvfChrimsonESTSeYFP_Mo001803_20191030_pos_Unit10	400	1	100	0	0
PHPeB_hSYNvfChrimsonESTSeYFP_Mo001803_20191030_pos_Unit11	400	1	100	0.2	0.477953	0.78	0.537232
PHPeB_hSYNvfChrimsonESTSeYFP_Mo001803_20191030_pos_Unit12	400	1	100	0	0
PHPeB_hSYNvfChrimsonESTSeYFP_Mo001803_20191030_pos_Unit15	400	1	100	0	0
PHPeB_hSYNvfChrimsonESTSeYFP_Mo001803_20191030_pos_Unit6	400	1	100	0	0
PHPeB_hSYNvfChrimsonESTSeYFP_Mo001803_20191030_pos_Unit9	400	1	100	0.164063	0.166307	0.17	0.73082
PHPeB_hSYNvfChrimsonESTSeYFP_Mo655683_20190705_pos_Unit15	400	1	100	0.144688	0.64325	0.7	0.43989
PHPeB_hSYNvfChrimsonESTSeYFP_Mo655683_20190705_pos_Unit16	400	1	100	0.492188	0.25456	0.06	0.741351
PHPeB_hSYNvfChrimsonESTSeYFP_Mo001803_20191030_pos_Unit9	450	1	100	0.159444	0.165066	0.476667	0.622607
PHPeB_hSYNvfChrimsonESTSeYFP_Mo001801_20191029_pos_Unit1	500	1	100	0	0
PHPeB_hSYNvfChrimsonESTSeYFP_Mo001801_20191029_pos_Unit2	500	1	100	0	0
PHPeB_hSYNvfChrimsonESTSeYFP_Mo001801_20191029_pos_Unit4	500	1	100	0	0
PHPeB_hSYNvfChrimsonESTSeYFP_Mo001802_20191031_pos_Unit4	500	1	100	0	0
PHPeB_hSYNvfChrimsonESTSeYFP_Mo001803_20191030_pos_Unit10	500	1	100	0.216	0.682194	1.13	0.296912
PHPeB_hSYNvfChrimsonESTSeYFP_Mo001803_20191030_pos_Unit11	500	1	100	0.15075	0.278778	0.9	0.468785
PHPeB_hSYNvfChrimsonESTSeYFP_Mo001803_20191030_pos_Unit12	500	1	100	0	0
PHPeB_hSYNvfChrimsonESTSeYFP_Mo001803_20191030_pos_Unit15	500	1	100	0	0
PHPeB_hSYNvfChrimsonESTSeYFP_Mo001803_20191030_pos_Unit17	500	1	100	0	0
PHPeB_hSYNvfChrimsonESTSeYFP_Mo001803_20191030_pos_Unit6	500	1	100	0	0
PHPeB_hSYNvfChrimsonESTSeYFP_Mo001803_20191030_pos_Unit9	500	1	100	0.13425	0	0.29	0.559421
PHPeB_hSYNvfChrimsonESTSeYFP_Mo002222_9630_20191124_pos_Unit2	500	1	100	0	0
PHPeB_hSYNvfChrimsonESTSeYFP_Mo655683_20190705_pos_Unit16	500	1	100	0.3	0.176878	0.56	0.529435
PHPeB_hSYNvfChrimsonESTSeYFP_Mo655684_20190814_pos_Unit3	500	1	100	0	0
PHPeB_hSYNvfChrimsonESTSeYFP_Mo001803_20191030_pos_Unit9	550	1	100	0.125227	0	0.086364	0.525199
PHPeB_hSYNvfChrimsonESTSeYFP_Mo001801_20191029_pos_Unit1	602.41	1	100	0	0
PHPeB_hSYNvfChrimsonESTSeYFP_Mo001801_20191029_pos_Unit2	602.41	1	100	0	0
PHPeB_hSYNvfChrimsonESTSeYFP_Mo001801_20191029_pos_Unit4	602.41	1	100	0	0
PHPeB_hSYNvfChrimsonESTSeYFP_Mo001802_20191031_pos_Unit4	602.41	1	100	0	0
PHPeB_hSYNvfChrimsonESTSeYFP_Mo001803_20191030_pos_Unit10	602.41	1	100	0	0
PHPeB_hSYNvfChrimsonESTSeYFP_Mo001803_20191030_pos_Unit11	602.41	1	100	0.132385	0	0.310033	0.487971
PHPeB_hSYNvfChrimsonESTSeYFP_Mo001803_20191030_pos_Unit12	602.41	1	100	0	0
PHPeB_hSYNvfChrimsonESTSeYFP_Mo001803_20191030_pos_Unit15	602.41	1	100	0	0
PHPeB_hSYNvfChrimsonESTSeYFP_Mo001803_20191030_pos_Unit6	602.41	1	100	0	0
PHPeB_hSYNvfChrimsonESTSeYFP_Mo001803_20191030_pos_Unit9	602.41	1	100	0.114125	0	0.100226	0.475631
PHPeB_hSYNvfChrimsonESTSeYFP_Mo002222_9630_20191124_pos_Unit3	602.41	1	100	0	0
PHPeB_hSYNvfChrimsonESTSeYFP_Mo001801_20191029_pos_Unit2	704.23	1	100	0	0
PHPeB_hSYNvfChrimsonESTSeYFP_Mo001801_20191029_pos_Unit4	704.23	1	100	0	0
PHPeB_hSYNvfChrimsonESTSeYFP_Mo001802_20191031_pos_Unit4	704.23	1	100	0	0
PHPeB_hSYNvfChrimsonESTSeYFP_Mo001803_20191030_pos_Unit10	704.23	1	100	0	0
PHPeB_hSYNvfChrimsonESTSeYFP_Mo001803_20191030_pos_Unit11	704.23	1	100	0.124427	0	0.111724	0.414911
PHPeB_hSYNvfChrimsonESTSeYFP_Mo001803_20191030_pos_Unit12	704.23	1	100	0	0
PHPeB_hSYNvfChrimsonESTSeYFP_Mo001803_20191030_pos_Unit15	704.23	1	100	0	0
PHPeB_hSYNvfChrimsonESTSeYFP_Mo001803_20191030_pos_Unit17	704.23	1	100	0	0
PHPeB_hSYNvfChrimsonESTSeYFP_Mo001803_20191030_pos_Unit6	704.23	1	100	0	0
PHPeB_hSYNvfChrimsonESTSeYFP_Mo001803_20191030_pos_Unit9	704.23	1	100	0.099754	0	0.001284	0.404484
PHPeB_hSYNvfChrimsonESTSeYFP_Mo002222_9630_20191124_pos_Unit3	704.23	1	100	0	0
PHPeB_hSYNvfChrimsonESTSeYFP_Mo001801_20191029_pos_Unit1	793.65	1	100	0	0
PHPeB_hSYNvfChrimsonESTSeYFP_Mo001801_20191029_pos_Unit2	793.65	1	100	0	0
PHPeB_hSYNvfChrimsonESTSeYFP_Mo001801_20191029_pos_Unit4	793.65	1	100	0	0
PHPeB_hSYNvfChrimsonESTSeYFP_Mo001802_20191031_pos_Unit4	793.65	1	100	0	0
PHPeB_hSYNvfChrimsonESTSeYFP_Mo001803_20191030_pos_Unit10	793.65	1	100	0	0
PHPeB_hSYNvfChrimsonESTSeYFP_Mo001803_20191030_pos_Unit11	793.65	1	100	0.085995	0	0.149997	0.366154
PHPeB_hSYNvfChrimsonESTSeYFP_Mo001803_20191030_pos_Unit12	793.65	1	100	0	0
PHPeB_hSYNvfChrimsonESTSeYFP_Mo001803_20191030_pos_Unit15	793.65	1	100	0	0
PHPeB_hSYNvfChrimsonESTSeYFP_Mo001803_20191030_pos_Unit6	793.65	1	100	0	0
PHPeB_hSYNvfChrimsonESTSeYFP_Mo001803_20191030_pos_Unit9	793.65	1	100	0.089933	0	0.069677	0.37951
PHPeB_hSYNvfChrimsonESTSeYFP_Mo002222_9630_20191124_pos_Unit3	793.65	1	100	0	0
PHPeB_hSYNvfChrimsonESTSeYFP_Mo655683_20190705_pos_Unit15	793.65	1	100	0.093555	0	0.429996	0.365045
PHPeB_hSYNvfChrimsonESTSeYFP_Mo655683_20190705_pos_Unit16	793.65	1	100	0.225068	0.077654	0.0097	0.362232
PHPeB_hSYNvfChrimsonESTSeYFP_Mo655684_20190814_pos_Unit3	793.65	1	100	0	0
PHPeB_hSYNvfChrimsonESTSeYFP_Mo001801_20191029_pos_Unit2	892.86	0.5	100	0	0
PHPeB_hSYNvfChrimsonESTSeYFP_Mo001801_20191029_pos_Unit4	892.86	0.5	100	0	0
PHPeB_hSYNvfChrimsonESTSeYFP_Mo001802_20191031_pos_Unit4	892.86	0.5	100	0	0
PHPeB_hSYNvfChrimsonESTSeYFP_Mo001803_20191030_pos_Unit11	892.86	0.5	100	0.09926	0	0.050896	0.311421
PHPeB_hSYNvfChrimsonESTSeYFP_Mo001803_20191030_pos_Unit12	892.86	0.5	100	0	0
PHPeB_hSYNvfChrimsonESTSeYFP_Mo001803_20191030_pos_Unit15	892.86	0.5	100	0	0
PHPeB_hSYNvfChrimsonESTSeYFP_Mo001803_20191030_pos_Unit6	892.86	0.5	100	0	0
PHPeB_hSYNvfChrimsonESTSeYFP_Mo001803_20191030_pos_Unit9	892.86	0.5	100	0.07392	0	0.010061	0.317162
PHPeB_hSYNvfChrimsonESTSeYFP_Mo002222_9630_20191124_pos_Unit3	892.86	0.5	100	0	0
PHPeB_hSYNvfChrimsonESTSeYFP_Mo001801_20191029_pos_Unit1	1000	0.5	100	0	0
PHPeB_hSYNvfChrimsonESTSeYFP_Mo001801_20191029_pos_Unit2	1000	0.5	100	0	0
PHPeB_hSYNvfChrimsonESTSeYFP_Mo001801_20191029_pos_Unit4	1000	0.5	100	0	0
PHPeB_hSYNvfChrimsonESTSeYFP_Mo001802_20191031_pos_Unit4	1000	0.5	100	0	0
PHPeB_hSYNvfChrimsonESTSeYFP_Mo001803_20191030_pos_Unit10	1000	0.5	100	0	0
PHPeB_hSYNvfChrimsonESTSeYFP_Mo001803_20191030_pos_Unit11	1000	0.5	100	0.0805	0	0.5	0.286244
PHPeB_hSYNvfChrimsonESTSeYFP_Mo001803_20191030_pos_Unit12	1000	0.5	100	0	0
PHPeB_hSYNvfChrimsonESTSeYFP_Mo001803_20191030_pos_Unit15	1000	0.5	100	0	0
PHPeB_hSYNvfChrimsonESTSeYFP_Mo001803_20191030_pos_Unit6	1000	0.5	100	0	0
PHPeB_hSYNvfChrimsonESTSeYFP_Mo001803_20191030_pos_Unit9	1000	0.5	100	0.067	0	0.24	0.287817
PHPeB_hSYNvfChrimsonESTSeYFP_Mo002222_9630_20191124_pos_Unit3	1000	0.5	100	0	0
